# Supplementary material for: Repeated proliferative events ameliorate age-associated accumulation of DNA damage in HSPCs
Source: Life Sci Alliance. 2026 Jan 29;9(4):e202503337. doi: 10.26508/lsa.202503337 (PMC12861689; doi:10.26508/lsa.202503337)
Supplement: Supplementary file 1 [file LSA-2025-03337_TableS1.xlsx]

## Sheet: Young mice DEGs
	p_val	avg_log2FC	pct.1	pct.2	p_val_adj	cluster	gene
Tipin	0	-2.26565	0.235	0.802	0	Young quiescent	Tipin
Mcm5	0	-2.72667	0.13	0.681	0	Young quiescent	Mcm5
Gmnn	0	-2.62826	0.134	0.678	0	Young quiescent	Gmnn
Lig1	0	-2.83772	0.121	0.659	0	Young quiescent	Lig1
Top2a	0	-4.08752	0.083	0.621	0	Young quiescent	Top2a
Lmnb1	0	-2.25273	0.202	0.734	0	Young quiescent	Lmnb1
Spc24	0	-4.25658	0.044	0.571	0	Young quiescent	Spc24
Cks1b	0	-2.3658	0.327	0.842	0	Young quiescent	Cks1b
Tyms	0	-2.75048	0.143	0.651	0	Young quiescent	Tyms
Cdk1	0	-3.10808	0.111	0.607	0	Young quiescent	Cdk1
Cdca8	0	-4.11298	0.056	0.531	0	Young quiescent	Cdca8
Cenpm	0	-3.52424	0.045	0.506	0	Young quiescent	Cenpm
2810417H13Rik	0	-4.92536	0.044	0.503	0	Young quiescent	2810417H13Rik
Tk1	0	-4.32362	0.032	0.486	0	Young quiescent	Tk1
Pbk	0	-4.15132	0.033	0.457	0	Young quiescent	Pbk
Dut	0	-1.84025	0.507	0.904	0	Young quiescent	Dut
Hmgb2	0	-2.47659	0.756	0.973	0	Young quiescent	Hmgb2
Tuba1b	0	-1.82298	0.775	0.965	0	Young quiescent	Tuba1b
Ran	0	-1.19184	0.92	0.991	0	Young quiescent	Ran
Tubb5	0	-1.54462	0.925	0.993	0	Young quiescent	Tubb5
Stmn1	0	-1.66424	0.944	0.996	0	Young quiescent	Stmn1
H2afz	0	-1.71574	0.971	0.999	0	Young quiescent	H2afz
Ifitm1	0	1.2902	0.986	0.959	0	Young quiescent	Ifitm1
Ptma	0	-0.753359	1	1	0	Young quiescent	Ptma
Ppia	0	-0.654545	1	1	0	Young quiescent	Ppia
Rps14	0	0.360403	1	1	0	Young quiescent	Rps14
Birc5	2.42269e-306	-3.86085	0.082	0.517	3.7336e-302	Young quiescent	Birc5
Rrm1	1.39199e-302	-2.48926	0.134	0.624	2.14519e-298	Young quiescent	Rrm1
Cdca3	3.12173e-293	-4.30471	0.033	0.425	4.8109e-289	Young quiescent	Cdca3
Ranbp1	1.16061e-290	-1.11837	0.816	0.97	1.78862e-286	Young quiescent	Ranbp1
Ccna2	6.04952e-290	-4.40782	0.024	0.405	9.32292e-286	Young quiescent	Ccna2
Mki67	6.20019e-290	-4.55899	0.023	0.401	9.55511e-286	Young quiescent	Mki67
Uhrf1	4.66237e-284	-3.37167	0.041	0.444	7.18517e-280	Young quiescent	Uhrf1
Ybx1	8.51098e-284	-0.81135	0.966	0.997	1.31163e-279	Young quiescent	Ybx1
Mcm7	1.01753e-283	-1.90515	0.276	0.76	1.56812e-279	Young quiescent	Mcm7
Mcm6	1.46978e-280	-1.7644	0.365	0.816	2.26507e-276	Young quiescent	Mcm6
Smc2	5.862e-279	-2.39014	0.145	0.615	9.03393e-275	Young quiescent	Smc2
Cks2	2.39252e-276	-2.19353	0.43	0.836	3.68712e-272	Young quiescent	Cks2
Asf1b	1.23493e-275	-3.50283	0.034	0.419	1.90315e-271	Young quiescent	Asf1b
Hells	3.87534e-275	-2.99886	0.054	0.465	5.97229e-271	Young quiescent	Hells
Aurkb	1.67568e-274	-4.07515	0.026	0.396	2.58239e-270	Young quiescent	Aurkb
Rps9	4.55775e-273	0.332856	1	1	7.02395e-269	Young quiescent	Rps9
Malat1	6.2279e-273	0.836187	1	0.999	9.59782e-269	Young quiescent	Malat1
Fen1	4.47283e-270	-2.18149	0.148	0.622	6.89307e-266	Young quiescent	Fen1
Rrm2	5.93555e-269	-3.83071	0.038	0.417	9.14727e-265	Young quiescent	Rrm2
Mcm3	3.10491e-268	-1.85255	0.289	0.752	4.78497e-264	Young quiescent	Mcm3
Prim1	1.35052e-266	-2.30363	0.104	0.56	2.08128e-262	Young quiescent	Prim1
Erh	3.88604e-266	-0.857223	0.894	0.982	5.98878e-262	Young quiescent	Erh
Anp32b	1.73694e-263	-0.817494	0.913	0.988	2.67679e-259	Young quiescent	Anp32b
Nasp	6.22363e-263	-2.13282	0.153	0.621	9.59124e-259	Young quiescent	Nasp
Ung	5.16406e-262	-3.26156	0.059	0.451	7.95833e-258	Young quiescent	Ung
Rad51ap1	1.22713e-261	-3.90097	0.02	0.369	1.89113e-257	Young quiescent	Rad51ap1
Slc25a5	3.38634e-260	-0.925083	0.92	0.986	5.21869e-256	Young quiescent	Slc25a5
Mcm2	5.33686e-259	-2.03849	0.194	0.661	8.22463e-255	Young quiescent	Mcm2
Rad51	6.27306e-258	-3.81456	0.024	0.376	9.66742e-254	Young quiescent	Rad51
Gins2	1.98255e-257	-2.51006	0.075	0.496	3.05531e-253	Young quiescent	Gins2
Slbp	9.25554e-257	-1.6127	0.401	0.831	1.42637e-252	Young quiescent	Slbp
Cenpk	3.48808e-254	-3.34874	0.027	0.384	5.37548e-250	Young quiescent	Cenpk
mt-Co1	2.19283e-250	0.481853	1	1	3.37937e-246	Young quiescent	mt-Co1
Nusap1	2.38538e-248	-4.36462	0.03	0.373	3.67611e-244	Young quiescent	Nusap1
Tpx2	6.79868e-248	-4.19366	0.022	0.358	1.04775e-243	Young quiescent	Tpx2
Hint1	1.69358e-247	-0.721473	0.94	0.991	2.60998e-243	Young quiescent	Hint1
Ezh2	7.74135e-246	-1.87845	0.191	0.661	1.19302e-241	Young quiescent	Ezh2
Ccnb2	3.95675e-245	-4.17069	0.046	0.402	6.09775e-241	Young quiescent	Ccnb2
Snrpd1	1.9989e-244	-1.06167	0.69	0.935	3.08051e-240	Young quiescent	Snrpd1
Cdt1	7.26482e-244	-2.63045	0.07	0.465	1.11958e-239	Young quiescent	Cdt1
Spc25	1.75742e-241	-3.45908	0.034	0.383	2.70836e-237	Young quiescent	Spc25
Fignl1	2.53432e-241	-3.2336	0.031	0.379	3.90564e-237	Young quiescent	Fignl1
Cenph	1.80146e-239	-3.34528	0.031	0.376	2.77624e-235	Young quiescent	Cenph
Dnajc9	5.34716e-239	-1.51299	0.348	0.796	8.2405e-235	Young quiescent	Dnajc9
Mad2l1	1.92172e-237	-2.51424	0.074	0.47	2.96157e-233	Young quiescent	Mad2l1
Cit	2.48443e-235	-3.79273	0.02	0.343	3.82875e-231	Young quiescent	Cit
Dtymk	2.66332e-235	-1.35299	0.471	0.867	4.10445e-231	Young quiescent	Dtymk
Neil3	2.01125e-233	-4.33747	0.015	0.326	3.09954e-229	Young quiescent	Neil3
Apitd1	2.11358e-230	-2.80386	0.044	0.4	3.25723e-226	Young quiescent	Apitd1
Dhfr	3.97576e-230	-2.79894	0.052	0.413	6.12705e-226	Young quiescent	Dhfr
Knstrn	3.94477e-229	-3.37316	0.04	0.383	6.07928e-225	Young quiescent	Knstrn
Rpa2	3.22043e-228	-1.63558	0.289	0.748	4.963e-224	Young quiescent	Rpa2
Pmf1	7.4387e-227	-1.79832	0.193	0.649	1.14638e-222	Young quiescent	Pmf1
Rbm3	3.03638e-225	-0.609735	0.974	0.996	4.67936e-221	Young quiescent	Rbm3
Hmgn2	5.39056e-224	-1.11869	0.728	0.943	8.30739e-220	Young quiescent	Hmgn2
Tmpo	9.13472e-224	-1.50522	0.348	0.785	1.40775e-219	Young quiescent	Tmpo
Txnip	1.0721e-223	1.46624	0.853	0.697	1.65221e-219	Young quiescent	Txnip
Ndufa4	2.15166e-223	-0.751312	0.946	0.991	3.31593e-219	Young quiescent	Ndufa4
Cenpf	2.84029e-223	-4.99484	0.016	0.315	4.37717e-219	Young quiescent	Cenpf
Usp1	6.82699e-222	-1.68864	0.198	0.662	1.05211e-217	Young quiescent	Usp1
Pcna	1.5451e-220	-1.90563	0.169	0.605	2.38116e-216	Young quiescent	Pcna
Lockd	2.85874e-219	-2.41369	0.152	0.563	4.40561e-215	Young quiescent	Lockd
Cenpw	3.30474e-217	-2.16183	0.106	0.505	5.09293e-213	Young quiescent	Cenpw
E2f1	1.38273e-214	-2.90403	0.053	0.395	2.13093e-210	Young quiescent	E2f1
Tacc3	1.60004e-214	-2.76684	0.05	0.393	2.46582e-210	Young quiescent	Tacc3
Ltb	1.67536e-214	1.69379	0.806	0.546	2.5819e-210	Young quiescent	Ltb
Cdc20	2.98347e-214	-3.27314	0.085	0.448	4.59783e-210	Young quiescent	Cdc20
Kif22	6.37963e-214	-3.36104	0.035	0.355	9.83164e-210	Young quiescent	Kif22
Nap1l1	7.15311e-214	-1.01692	0.689	0.93	1.10237e-209	Young quiescent	Nap1l1
Prc1	2.45271e-212	-4.08451	0.025	0.325	3.77987e-208	Young quiescent	Prc1
Chaf1a	1.35671e-211	-2.53289	0.051	0.396	2.09082e-207	Young quiescent	Chaf1a
Txn1	2.19904e-211	-0.697006	0.916	0.989	3.38894e-207	Young quiescent	Txn1
Dctpp1	1.00024e-208	-1.2247	0.539	0.872	1.54147e-204	Young quiescent	Dctpp1
Cdca5	6.17987e-207	-3.42779	0.026	0.326	9.5238e-203	Young quiescent	Cdca5
Nrm	9.89355e-207	-1.75039	0.201	0.633	1.52469e-202	Young quiescent	Nrm
Fbxo5	1.59663e-205	-3.07024	0.043	0.363	2.46057e-201	Young quiescent	Fbxo5
Timeless	2.47338e-205	-2.77457	0.044	0.371	3.81173e-201	Young quiescent	Timeless
Clspn	3.13164e-203	-4.38693	0.01	0.279	4.82617e-199	Young quiescent	Clspn
H2afv	1.23105e-201	-1.11114	0.778	0.949	1.89718e-197	Young quiescent	H2afv
Rfc4	1.79492e-201	-1.84592	0.149	0.562	2.76614e-197	Young quiescent	Rfc4
Ftl1	1.0263e-199	0.487949	1	1	1.58163e-195	Young quiescent	Ftl1
Cox5a	3.31576e-198	-0.925776	0.757	0.94	5.10992e-194	Young quiescent	Cox5a
Casc5	3.57847e-198	-4.45642	0.01	0.273	5.51477e-194	Young quiescent	Casc5
Mcm4	1.97994e-196	-1.9793	0.104	0.481	3.05129e-192	Young quiescent	Mcm4
Aunip	2.00564e-196	-4.23482	0.009	0.27	3.09088e-192	Young quiescent	Aunip
Ube2c	8.60664e-194	-4.20732	0.063	0.377	1.32637e-189	Young quiescent	Ube2c
Rfc5	1.84697e-193	-1.56734	0.21	0.645	2.84636e-189	Young quiescent	Rfc5
Ckap2l	4.96867e-193	-4.66735	0.009	0.264	7.65722e-189	Young quiescent	Ckap2l
Cdca7	9.51924e-193	-1.39592	0.351	0.771	1.46701e-188	Young quiescent	Cdca7
Hsp90aa1	6.5846e-192	-0.794737	0.921	0.98	1.01475e-187	Young quiescent	Hsp90aa1
Pold1	7.57032e-192	-2.11429	0.087	0.446	1.16666e-187	Young quiescent	Pold1
Smc4	1.23775e-190	-1.56302	0.399	0.776	1.90749e-186	Young quiescent	Smc4
Dek	1.70506e-190	-1.10163	0.594	0.891	2.62767e-186	Young quiescent	Dek
Srsf7	1.77495e-190	-0.987656	0.646	0.916	2.73538e-186	Young quiescent	Srsf7
Hirip3	2.60864e-190	-1.9125	0.108	0.488	4.02017e-186	Young quiescent	Hirip3
Syce2	2.27703e-188	-1.40767	0.334	0.75	3.50913e-184	Young quiescent	Syce2
Ccdc34	3.58741e-188	-1.65709	0.193	0.605	5.52856e-184	Young quiescent	Ccdc34
Dnmt1	1.3827e-187	-1.76783	0.159	0.558	2.13088e-183	Young quiescent	Dnmt1
Fam64a	7.6823e-186	-4.26594	0.02	0.284	1.18392e-181	Young quiescent	Fam64a
Ncapd2	1.82218e-185	-2.47621	0.053	0.368	2.80816e-181	Young quiescent	Ncapd2
Pkmyt1	4.57449e-185	-2.77808	0.041	0.339	7.04975e-181	Young quiescent	Pkmyt1
Srsf2	2.27888e-182	-0.737292	0.852	0.977	3.51198e-178	Young quiescent	Srsf2
Nuf2	3.77152e-182	-3.78547	0.015	0.269	5.81229e-178	Young quiescent	Nuf2
Rfc2	1.67681e-181	-1.05883	0.58	0.897	2.58414e-177	Young quiescent	Rfc2
Sdf2l1	1.89298e-181	-2.07382	0.109	0.465	2.91727e-177	Young quiescent	Sdf2l1
Atad2	2.37106e-180	-2.32733	0.059	0.376	3.65405e-176	Young quiescent	Atad2
Shcbp1	3.16194e-180	-3.75419	0.015	0.268	4.87287e-176	Young quiescent	Shcbp1
Shisa5	7.59726e-180	1.21829	0.87	0.757	1.17081e-175	Young quiescent	Shisa5
Rnaseh2b	6.0539e-178	-1.49393	0.217	0.633	9.32966e-174	Young quiescent	Rnaseh2b
Mis18bp1	7.9562e-176	-3.69433	0.02	0.274	1.22613e-171	Young quiescent	Mis18bp1
Racgap1	8.61534e-176	-2.7325	0.054	0.353	1.32771e-171	Young quiescent	Racgap1
Rpl17	4.08527e-175	0.271446	1	1	6.29581e-171	Young quiescent	Rpl17
Bub1b	1.42063e-174	-3.35964	0.018	0.269	2.18934e-170	Young quiescent	Bub1b
Cdc45	3.15608e-174	-2.9923	0.024	0.287	4.86384e-170	Young quiescent	Cdc45
Dscc1	3.59271e-174	-3.34951	0.021	0.276	5.53672e-170	Young quiescent	Dscc1
Cenpe	1.12976e-173	-3.91302	0.019	0.268	1.74108e-169	Young quiescent	Cenpe
Srsf3	2.77096e-173	-0.721595	0.858	0.965	4.27032e-169	Young quiescent	Srsf3
Hnrnpa2b1	5.20072e-173	-0.716323	0.884	0.974	8.01483e-169	Young quiescent	Hnrnpa2b1
Ifitm3	1.8532e-172	0.712279	0.986	0.967	2.85597e-168	Young quiescent	Ifitm3
Fam111a	4.19758e-172	-1.53579	0.159	0.551	6.46889e-168	Young quiescent	Fam111a
Ccnb1	6.27729e-172	-3.34318	0.047	0.331	9.67394e-168	Young quiescent	Ccnb1
Nt5dc2	1.02045e-171	-2.05066	0.086	0.418	1.57262e-167	Young quiescent	Nt5dc2
Hmgb1	1.06309e-171	-0.737473	0.913	0.98	1.63833e-167	Young quiescent	Hmgb1
Aurka	3.43348e-171	-3.37671	0.03	0.294	5.29133e-167	Young quiescent	Aurka
Mns1	5.83921e-171	-2.15846	0.077	0.397	8.99881e-167	Young quiescent	Mns1
Incenp	6.9954e-170	-2.28006	0.085	0.409	1.07806e-165	Young quiescent	Incenp
H2afx	2.69081e-169	-1.96834	0.406	0.743	4.14681e-165	Young quiescent	H2afx
Eef2	1.19139e-167	0.406479	1	0.999	1.83606e-163	Young quiescent	Eef2
Mrpl18	5.13192e-167	-1.03418	0.537	0.854	7.9088e-163	Young quiescent	Mrpl18
Cox7a2l	4.96617e-166	0.572934	0.994	0.985	7.65337e-162	Young quiescent	Cox7a2l
Hnrnpab	1.08479e-165	-0.94375	0.611	0.904	1.67177e-161	Young quiescent	Hnrnpab
Cdk4	5.543e-165	-0.761541	0.797	0.946	8.54232e-161	Young quiescent	Cdk4
Hist1h2ap	6.00919e-165	-2.40388	0.191	0.53	9.26076e-161	Young quiescent	Hist1h2ap
Lmo2	8.34152e-165	0.657776	0.986	0.975	1.28551e-160	Young quiescent	Lmo2
Kif20b	7.16652e-162	-2.61623	0.042	0.314	1.10443e-157	Young quiescent	Kif20b
Pdzk1ip1	6.56321e-161	1.56987	0.73	0.533	1.01146e-156	Young quiescent	Pdzk1ip1
Orc6	2.82109e-159	-1.53237	0.172	0.549	4.34758e-155	Young quiescent	Orc6
Cbx5	9.3335e-159	-1.38555	0.216	0.617	1.43839e-154	Young quiescent	Cbx5
Siva1	6.88681e-158	-1.11712	0.493	0.824	1.06133e-153	Young quiescent	Siva1
Hist1h1b	1.03354e-156	-3.10017	0.022	0.26	1.59279e-152	Young quiescent	Hist1h1b
Ndc80	2.0597e-156	-3.0847	0.023	0.262	3.1742e-152	Young quiescent	Ndc80
Alyref	8.92789e-156	-1.2416	0.349	0.73	1.37588e-151	Young quiescent	Alyref
Set	9.69813e-153	-0.77755	0.81	0.967	1.49458e-148	Young quiescent	Set
Cdca2	2.46473e-152	-2.71131	0.037	0.291	3.79839e-148	Young quiescent	Cdca2
Nucks1	5.45328e-151	-1.24777	0.441	0.784	8.40405e-147	Young quiescent	Nucks1
Cdk6	1.32589e-150	-1.15411	0.402	0.781	2.04333e-146	Young quiescent	Cdk6
Nme1	1.77518e-150	-0.884769	0.693	0.898	2.73573e-146	Young quiescent	Nme1
Atpif1	2.36981e-149	-0.646859	0.946	0.989	3.65211e-145	Young quiescent	Atpif1
Nkg7	2.58616e-149	-1.35111	0.311	0.676	3.98554e-145	Young quiescent	Nkg7
Rad54l	2.65271e-149	-2.65723	0.03	0.272	4.08809e-145	Young quiescent	Rad54l
Snrpb	1.86112e-148	-0.579852	0.901	0.977	2.86817e-144	Young quiescent	Snrpb
Lsm2	2.78066e-148	-1.00217	0.505	0.844	4.28528e-144	Young quiescent	Lsm2
Pfdn5	5.60835e-146	0.58199	0.988	0.98	8.64302e-142	Young quiescent	Pfdn5
Hdgf	8.64592e-146	-0.822488	0.749	0.941	1.33242e-141	Young quiescent	Hdgf
2700094K13Rik	1.48345e-144	-0.919387	0.613	0.882	2.28614e-140	Young quiescent	2700094K13Rik
Nup62	1.79992e-144	-1.31359	0.214	0.598	2.77386e-140	Young quiescent	Nup62
Dnph1	1.58646e-143	-1.42735	0.168	0.528	2.44489e-139	Young quiescent	Dnph1
Cenpp	9.60665e-143	-2.62925	0.027	0.258	1.48048e-138	Young quiescent	Cenpp
Ube2s	9.44173e-142	-1.13701	0.672	0.894	1.45507e-137	Young quiescent	Ube2s
Fkbp2	1.32384e-141	-1.16103	0.288	0.677	2.04017e-137	Young quiescent	Fkbp2
Psmc3ip	1.49087e-141	-1.86533	0.075	0.363	2.29758e-137	Young quiescent	Psmc3ip
Sumo2	2.64902e-141	-0.463861	0.972	0.995	4.0824e-137	Young quiescent	Sumo2
Rangap1	1.11684e-139	-1.46835	0.162	0.507	1.72116e-135	Young quiescent	Rangap1
Wdr76	1.27252e-139	-1.94266	0.079	0.365	1.96109e-135	Young quiescent	Wdr76
Rpl21	9.55583e-139	0.298729	1	1	1.47265e-134	Young quiescent	Rpl21
Gltscr2	2.80648e-138	0.61036	0.968	0.952	4.32507e-134	Young quiescent	Gltscr2
Crip1	3.99324e-138	-0.947416	0.745	0.938	6.15398e-134	Young quiescent	Crip1
Rsrp1	4.76097e-138	0.546319	0.991	0.981	7.33712e-134	Young quiescent	Rsrp1
Glul	7.46397e-137	1.12923	0.805	0.717	1.15027e-132	Young quiescent	Glul
Cmc2	1.41596e-136	-1.41344	0.165	0.516	2.18213e-132	Young quiescent	Cmc2
Pnrc1	3.76964e-136	0.99656	0.837	0.762	5.80939e-132	Young quiescent	Pnrc1
Fabp5	7.35372e-136	-1.25641	0.288	0.651	1.13328e-131	Young quiescent	Fabp5
Tubb4b	2.99496e-135	-1.11273	0.71	0.892	4.61553e-131	Young quiescent	Tubb4b
Rpa3	1.41593e-134	-1.18103	0.282	0.67	2.18209e-130	Young quiescent	Rpa3
Gimap1	1.61972e-133	1.00084	0.842	0.734	2.49615e-129	Young quiescent	Gimap1
Cd48	2.47574e-132	-1.61861	0.143	0.456	3.81537e-128	Young quiescent	Cd48
Nmral1	4.82079e-132	-1.43232	0.16	0.496	7.42932e-128	Young quiescent	Nmral1
Mif	5.22235e-132	-0.691092	0.905	0.967	8.04816e-128	Young quiescent	Mif
Pola2	9.06536e-132	-1.80549	0.075	0.35	1.39706e-127	Young quiescent	Pola2
Ppil1	1.12295e-131	-1.18805	0.288	0.661	1.73058e-127	Young quiescent	Ppil1
Cenpa	1.1705e-131	-2.74634	0.147	0.433	1.80386e-127	Young quiescent	Cenpa
Banf1	2.96757e-131	-0.848838	0.557	0.871	4.57331e-127	Young quiescent	Banf1
Hmgb3	7.3259e-131	-0.892883	0.636	0.894	1.12899e-126	Young quiescent	Hmgb3
Atp5g1	2.26944e-130	-0.725782	0.821	0.957	3.49743e-126	Young quiescent	Atp5g1
Gimap6	7.7408e-129	1.16094	0.781	0.635	1.19294e-124	Young quiescent	Gimap6
Psat1	7.8355e-129	-1.32579	0.172	0.515	1.20753e-124	Young quiescent	Psat1
Ube2t	1.06787e-128	-1.63004	0.09	0.376	1.64569e-124	Young quiescent	Ube2t
4930579G24Rik	3.12586e-128	-1.90646	0.054	0.302	4.81726e-124	Young quiescent	4930579G24Rik
Eif4a2	5.78051e-128	0.925815	0.858	0.812	8.90834e-124	Young quiescent	Eif4a2
Gins1	1.76151e-127	-2.26544	0.037	0.263	2.71467e-123	Young quiescent	Gins1
Hat1	2.43834e-127	-1.22446	0.245	0.605	3.75772e-123	Young quiescent	Hat1
Anapc15	5.17472e-126	-1.54562	0.097	0.387	7.97477e-122	Young quiescent	Anapc15
Ptprcap	1.95988e-125	0.602982	0.969	0.942	3.02037e-121	Young quiescent	Ptprcap
Hn1	4.61223e-125	-1.09915	0.545	0.829	7.1079e-121	Young quiescent	Hn1
Slc43a3	6.10189e-125	-1.563	0.091	0.372	9.40363e-121	Young quiescent	Slc43a3
Wdhd1	1.79523e-124	-2.29847	0.037	0.257	2.76663e-120	Young quiescent	Wdhd1
Rpa1	2.54626e-123	-1.32562	0.163	0.49	3.92405e-119	Young quiescent	Rpa1
Dynll1	5.02929e-123	-0.76092	0.716	0.913	7.75064e-119	Young quiescent	Dynll1
Raly	9.35456e-123	-0.71095	0.7	0.923	1.44163e-118	Young quiescent	Raly
Exosc8	1.61025e-122	-1.10568	0.287	0.651	2.48155e-118	Young quiescent	Exosc8
Cox7a2	1.79534e-122	-0.633878	0.791	0.946	2.76679e-118	Young quiescent	Cox7a2
Pa2g4	2.65739e-122	-0.780015	0.69	0.895	4.0953e-118	Young quiescent	Pa2g4
Prim2	2.50202e-121	-2.04232	0.044	0.27	3.85586e-117	Young quiescent	Prim2
Cdkn2c	3.11894e-119	-2.06258	0.062	0.302	4.80661e-115	Young quiescent	Cdkn2c
Hmgn5	4.32429e-119	-1.06949	0.271	0.636	6.66416e-115	Young quiescent	Hmgn5
Ncapd3	1.50587e-118	-1.50312	0.093	0.369	2.3207e-114	Young quiescent	Ncapd3
Anp32e	1.83314e-118	-0.962071	0.47	0.785	2.82505e-114	Young quiescent	Anp32e
Topbp1	3.11795e-118	-1.29169	0.163	0.486	4.80507e-114	Young quiescent	Topbp1
Haus1	5.95134e-118	-1.27004	0.148	0.467	9.17161e-114	Young quiescent	Haus1
Rnaseh2c	1.89773e-117	-0.943151	0.437	0.772	2.92459e-113	Young quiescent	Rnaseh2c
Ddx39	3.36037e-116	-1.07546	0.336	0.682	5.17866e-112	Young quiescent	Ddx39
Rps27l	9.75158e-116	-0.573675	0.882	0.968	1.50282e-111	Young quiescent	Rps27l
Lsm6	3.64309e-115	-0.815206	0.531	0.838	5.61436e-111	Young quiescent	Lsm6
Pold2	1.33567e-114	-1.12557	0.26	0.608	2.0584e-110	Young quiescent	Pold2
Hist1h4i	1.87193e-114	-1.55037	0.117	0.397	2.88484e-110	Young quiescent	Hist1h4i
Haus5	1.26919e-113	-1.84285	0.051	0.277	1.95594e-109	Young quiescent	Haus5
Ogt	6.57617e-113	0.924143	0.805	0.747	1.01345e-108	Young quiescent	Ogt
Smpdl3a	3.2809e-112	1.22822	0.695	0.577	5.05619e-108	Young quiescent	Smpdl3a
Cox6c	8.61523e-112	-0.499641	0.908	0.979	1.32769e-107	Young quiescent	Cox6c
Eif3e	9.9536e-112	0.479123	0.98	0.977	1.53395e-107	Young quiescent	Eif3e
Csrp1	2.02536e-111	-0.987405	0.387	0.729	3.12128e-107	Young quiescent	Csrp1
Tuba4a	3.00951e-111	-0.78307	0.659	0.872	4.63796e-107	Young quiescent	Tuba4a
H1fx	3.97105e-111	-1.46595	0.227	0.542	6.11979e-107	Young quiescent	H1fx
Hnrnpf	8.74028e-111	-0.466904	0.948	0.99	1.34696e-106	Young quiescent	Hnrnpf
Shmt1	1.59888e-110	-1.45848	0.101	0.37	2.46404e-106	Young quiescent	Shmt1
Hnrnpd	2.2653e-110	-0.87013	0.468	0.805	3.49106e-106	Young quiescent	Hnrnpd
Tmem107	2.78574e-110	-1.7343	0.055	0.282	4.29311e-106	Young quiescent	Tmem107
Zfp36l2	2.88922e-110	0.629314	0.96	0.952	4.45258e-106	Young quiescent	Zfp36l2
Cbx3	4.54098e-110	-0.985783	0.562	0.868	6.9981e-106	Young quiescent	Cbx3
Prdx1	7.3308e-110	-0.524758	0.91	0.962	1.12975e-105	Young quiescent	Prdx1
Tmem176b	1.81422e-109	0.632959	0.943	0.898	2.7959e-105	Young quiescent	Tmem176b
Gstm1	3.11937e-109	1.14654	0.72	0.593	4.80726e-105	Young quiescent	Gstm1
Itm2b	4.83247e-109	0.399467	0.998	0.995	7.44732e-105	Young quiescent	Itm2b
Mms22l	1.53121e-108	-1.75965	0.059	0.285	2.35974e-104	Young quiescent	Mms22l
Cycs	2.10286e-108	-1.08948	0.297	0.631	3.24072e-104	Young quiescent	Cycs
Eif5a	5.95123e-108	-0.421362	0.989	0.997	9.17144e-104	Young quiescent	Eif5a
Pola1	9.08993e-108	-1.79589	0.05	0.266	1.40085e-103	Young quiescent	Pola1
Atp5g2	1.01804e-107	-0.428548	0.96	0.988	1.56891e-103	Young quiescent	Atp5g2
Tmem14c	1.47848e-107	-0.926496	0.463	0.786	2.27849e-103	Young quiescent	Tmem14c
U2af1	1.63231e-107	-0.651387	0.711	0.908	2.51555e-103	Young quiescent	U2af1
Dtl	2.73595e-107	-1.12982	0.21	0.537	4.21637e-103	Young quiescent	Dtl
Ypel3	3.65177e-107	0.912148	0.801	0.688	5.62774e-103	Young quiescent	Ypel3
Cenpu	3.71608e-107	-1.95019	0.043	0.25	5.72685e-103	Young quiescent	Cenpu
Haus4	4.1171e-107	-1.05749	0.244	0.59	6.34487e-103	Young quiescent	Haus4
Procr	1.15833e-106	1.80816	0.519	0.286	1.7851e-102	Young quiescent	Procr
Snrpf	1.16789e-106	-0.483375	0.911	0.974	1.79983e-102	Young quiescent	Snrpf
Aldoa	1.58594e-106	0.604826	0.944	0.871	2.44409e-102	Young quiescent	Aldoa
Metrn	2.34454e-106	-1.26656	0.128	0.416	3.61318e-102	Young quiescent	Metrn
Adgrg1	6.86211e-106	0.627037	0.94	0.923	1.05752e-101	Young quiescent	Adgrg1
Oaz1	1.90111e-105	-0.326393	0.997	0.999	2.92981e-101	Young quiescent	Oaz1
Tubg1	2.00845e-105	-1.29661	0.111	0.385	3.09523e-101	Young quiescent	Tubg1
Dpy30	1.07849e-104	-0.797066	0.545	0.837	1.66207e-100	Young quiescent	Dpy30
Zfp367	2.50182e-104	-1.93759	0.051	0.263	3.85555e-100	Young quiescent	Zfp367
Supt16	2.71651e-104	-1.13758	0.247	0.583	4.18642e-100	Young quiescent	Supt16
Lst1	3.40502e-104	1.33809	0.66	0.502	5.24747e-100	Young quiescent	Lst1
Ssrp1	1.08457e-103	-0.699288	0.65	0.88	1.67143e-99	Young quiescent	Ssrp1
Nup85	2.44071e-103	-1.28263	0.112	0.383	3.76138e-99	Young quiescent	Nup85
Pole3	2.8532e-103	-0.939913	0.298	0.661	4.39706e-99	Young quiescent	Pole3
Sae1	3.12869e-103	-0.892685	0.385	0.73	4.82162e-99	Young quiescent	Sae1
Nhp2	7.39699e-102	-0.791429	0.583	0.85	1.13995e-97	Young quiescent	Nhp2
Slmo2	1.84311e-101	-1.08246	0.188	0.505	2.84041e-97	Young quiescent	Slmo2
Rcc1	6.38472e-101	-1.28907	0.121	0.394	9.83949e-97	Young quiescent	Rcc1
Ptges3	7.08098e-101	-0.823239	0.491	0.811	1.09125e-96	Young quiescent	Ptges3
Dbf4	1.02067e-100	-1.64371	0.075	0.305	1.57295e-96	Young quiescent	Dbf4
Tex30	1.62502e-100	-1.02989	0.198	0.518	2.50432e-96	Young quiescent	Tex30
Ccnd2	5.94909e-100	0.725172	0.889	0.848	9.16814e-96	Young quiescent	Ccnd2
Pold3	1.77972e-99	-1.22071	0.114	0.383	2.74273e-95	Young quiescent	Pold3
Pik3ip1	1.69159e-98	1.42253	0.605	0.439	2.60692e-94	Young quiescent	Pik3ip1
Psip1	1.20268e-97	-0.841749	0.431	0.78	1.85345e-93	Young quiescent	Psip1
Smc6	1.28228e-97	-0.908764	0.319	0.662	1.97613e-93	Young quiescent	Smc6
Tgfb1	2.76051e-97	-0.747905	0.604	0.862	4.25422e-93	Young quiescent	Tgfb1
Hn1l	1.40872e-96	-1.10579	0.181	0.482	2.17098e-92	Young quiescent	Hn1l
2700029M09Rik	1.69382e-96	-0.918486	0.33	0.67	2.61035e-92	Young quiescent	2700029M09Rik
Mllt3	2.38867e-96	1.79406	0.546	0.357	3.68117e-92	Young quiescent	Mllt3
Cox5b	4.23032e-95	-0.538444	0.834	0.956	6.51935e-91	Young quiescent	Cox5b
Eif1ad	1.18429e-94	-0.969542	0.224	0.545	1.8251e-90	Young quiescent	Eif1ad
Ppih	1.67418e-94	-1.10718	0.155	0.443	2.58008e-90	Young quiescent	Ppih
Fxn	6.98797e-94	-1.07089	0.188	0.486	1.07692e-89	Young quiescent	Fxn
Nop10	8.39119e-94	-0.485228	0.923	0.977	1.29317e-89	Young quiescent	Nop10
Map1lc3b	9.9478e-94	0.619703	0.906	0.894	1.53306e-89	Young quiescent	Map1lc3b
H3f3a	1.91537e-93	-0.322711	0.994	1	2.95178e-89	Young quiescent	H3f3a
Hjurp	7.82947e-93	-1.11908	0.282	0.593	1.2066e-88	Young quiescent	Hjurp
Minos1	1.38611e-92	-0.604013	0.741	0.913	2.13614e-88	Young quiescent	Minos1
Snrpe	1.82188e-92	-0.453703	0.896	0.971	2.8077e-88	Young quiescent	Snrpe
Nudt21	4.83695e-92	-0.734054	0.524	0.818	7.45423e-88	Young quiescent	Nudt21
Snrpd2	6.04593e-92	-0.491077	0.847	0.96	9.31738e-88	Young quiescent	Snrpd2
Pgp	9.82902e-92	-1.01345	0.241	0.558	1.51475e-87	Young quiescent	Pgp
Cox6b2	1.41871e-91	-0.99916	0.318	0.635	2.18637e-87	Young quiescent	Cox6b2
Mettl7a1	1.54808e-91	1.34971	0.595	0.431	2.38574e-87	Young quiescent	Mettl7a1
Nxt1	4.23184e-91	-0.861735	0.368	0.703	6.52169e-87	Young quiescent	Nxt1
Atp5o	7.48734e-91	-0.567034	0.78	0.93	1.15387e-86	Young quiescent	Atp5o
Nop56	1.52129e-90	-0.75162	0.529	0.809	2.34446e-86	Young quiescent	Nop56
Lyar	2.52266e-90	-0.838261	0.413	0.73	3.88767e-86	Young quiescent	Lyar
Nans	3.13407e-90	-0.926561	0.262	0.586	4.82991e-86	Young quiescent	Nans
Cenpl	5.27283e-90	-1.54304	0.066	0.274	8.12596e-86	Young quiescent	Cenpl
Uqcr10	9.6082e-90	-0.585867	0.739	0.914	1.48072e-85	Young quiescent	Uqcr10
Uqcrq	1.70783e-89	-0.701199	0.642	0.86	2.63193e-85	Young quiescent	Uqcrq
Limd2	2.04612e-89	0.635867	0.9	0.858	3.15327e-85	Young quiescent	Limd2
Pfn1	2.63974e-89	-0.336592	0.993	0.998	4.06811e-85	Young quiescent	Pfn1
Serbp1	4.84257e-89	-0.395527	0.959	0.991	7.46288e-85	Young quiescent	Serbp1
Mthfd1l	4.94732e-89	-1.36307	0.079	0.299	7.62432e-85	Young quiescent	Mthfd1l
Naa50	5.03129e-89	-0.870074	0.31	0.645	7.75373e-85	Young quiescent	Naa50
Higd1a	5.79561e-89	-0.844202	0.422	0.734	8.93162e-85	Young quiescent	Higd1a
Hlf	9.24614e-89	1.01876	0.704	0.555	1.42492e-84	Young quiescent	Hlf
Rfc3	4.35471e-88	-0.935319	0.221	0.533	6.71105e-84	Young quiescent	Rfc3
Ak2	4.65641e-88	-0.74181	0.495	0.799	7.17599e-84	Young quiescent	Ak2
Stra13	6.52291e-88	-0.692782	0.574	0.845	1.00525e-83	Young quiescent	Stra13
Ndufab1	6.88249e-88	-0.657546	0.646	0.865	1.06066e-83	Young quiescent	Ndufab1
Ppp1ca	1.59072e-87	-0.465032	0.869	0.958	2.45146e-83	Young quiescent	Ppp1ca
Cfl1	2.05867e-87	-0.348633	0.982	0.996	3.17261e-83	Young quiescent	Cfl1
Tsc22d1	2.69951e-87	0.965824	0.766	0.693	4.16021e-83	Young quiescent	Tsc22d1
Haus8	4.33735e-87	-1.3316	0.07	0.28	6.68429e-83	Young quiescent	Haus8
Ppm1g	4.44725e-87	-0.798992	0.44	0.758	6.85365e-83	Young quiescent	Ppm1g
Plac8	1.47679e-86	-1.10761	0.64	0.849	2.27589e-82	Young quiescent	Plac8
Ly6a	1.5919e-86	1.31865	0.611	0.444	2.45327e-82	Young quiescent	Ly6a
Gm19590	1.7939e-86	1.16605	0.654	0.519	2.76458e-82	Young quiescent	Gm19590
Calm1	2.09293e-86	-0.489609	0.859	0.965	3.22542e-82	Young quiescent	Calm1
H2afy	7.8112e-86	-0.596167	0.905	0.98	1.20378e-81	Young quiescent	H2afy
Phf5a	1.66482e-85	-0.768975	0.411	0.738	2.56565e-81	Young quiescent	Phf5a
Me2	1.90694e-85	-1.16387	0.113	0.354	2.93879e-81	Young quiescent	Me2
Hmgn1	2.72739e-85	-0.615113	0.729	0.908	4.20319e-81	Young quiescent	Hmgn1
Ctps	4.16908e-85	-1.30582	0.08	0.295	6.42498e-81	Young quiescent	Ctps
Gatm	1.14555e-84	-1.25788	0.15	0.402	1.7654e-80	Young quiescent	Gatm
Hnrnpa1	6.3138e-84	-0.384258	0.961	0.991	9.7302e-80	Young quiescent	Hnrnpa1
Tuba1c	6.46678e-84	-1.53191	0.082	0.292	9.96596e-80	Young quiescent	Tuba1c
Snrpa1	1.42951e-83	-0.831303	0.365	0.683	2.20302e-79	Young quiescent	Snrpa1
Rgs10	1.68401e-83	-1.46277	0.085	0.295	2.59523e-79	Young quiescent	Rgs10
Eif3f	2.69528e-83	0.318769	0.998	0.997	4.15369e-79	Young quiescent	Eif3f
Timm50	4.99018e-83	-0.890739	0.235	0.543	7.69037e-79	Young quiescent	Timm50
4930519L02Rik	5.12723e-83	-0.891358	0.246	0.543	7.90158e-79	Young quiescent	4930519L02Rik
B2m	8.66106e-83	0.27626	1	1	1.33476e-78	Young quiescent	B2m
Rfc1	9.84441e-83	-0.869722	0.287	0.611	1.51712e-78	Young quiescent	Rfc1
Rbmxl1	1.26063e-82	-0.682477	0.532	0.818	1.94275e-78	Young quiescent	Rbmxl1
Rnaseh2a	1.27953e-82	-0.895478	0.242	0.55	1.97188e-78	Young quiescent	Rnaseh2a
Nudt5	1.58771e-82	-0.873464	0.274	0.587	2.44681e-78	Young quiescent	Nudt5
Pfas	2.47058e-82	-1.33338	0.103	0.328	3.80741e-78	Young quiescent	Pfas
Tmem97	4.29906e-82	-1.07419	0.132	0.383	6.62528e-78	Young quiescent	Tmem97
Vrk1	5.59352e-82	-0.857804	0.248	0.561	8.62017e-78	Young quiescent	Vrk1
Cox6a1	2.61648e-81	-0.536588	0.802	0.944	4.03225e-77	Young quiescent	Cox6a1
Srm	2.76711e-81	-0.855903	0.395	0.688	4.2644e-77	Young quiescent	Srm
Tcp11l2	2.883e-81	2.06996	0.365	0.153	4.44299e-77	Young quiescent	Tcp11l2
Use1	5.56829e-81	0.68491	0.865	0.852	8.58129e-77	Young quiescent	Use1
Aaas	6.74453e-81	-1.22447	0.071	0.272	1.0394e-76	Young quiescent	Aaas
Ywhah	1.10423e-80	-0.59126	0.691	0.894	1.70173e-76	Young quiescent	Ywhah
Rpl38	1.34397e-80	0.27043	1	0.999	2.07119e-76	Young quiescent	Rpl38
Nudcd2	3.14163e-80	-0.820098	0.32	0.636	4.84156e-76	Young quiescent	Nudcd2
Atp1b3	1.18547e-79	-0.90271	0.214	0.502	1.82692e-75	Young quiescent	Atp1b3
Nup43	1.43236e-79	-0.981034	0.125	0.37	2.20741e-75	Young quiescent	Nup43
Hnrnpa3	1.45447e-79	-0.579135	0.713	0.905	2.24148e-75	Young quiescent	Hnrnpa3
Rnf26	2.35615e-79	-1.13554	0.117	0.351	3.63106e-75	Young quiescent	Rnf26
Oxct1	2.52778e-79	-0.791051	0.313	0.639	3.89556e-75	Young quiescent	Oxct1
Pdap1	6.52054e-79	-0.789668	0.391	0.702	1.00488e-74	Young quiescent	Pdap1
Gemin6	1.34275e-78	-1.02697	0.122	0.362	2.06932e-74	Young quiescent	Gemin6
Uchl5	4.37259e-78	-0.775482	0.369	0.687	6.7386e-74	Young quiescent	Uchl5
Tcerg1	8.95124e-78	-0.91041	0.196	0.475	1.37948e-73	Young quiescent	Tcerg1
Reep4	1.93643e-77	-1.38541	0.096	0.307	2.98423e-73	Young quiescent	Reep4
Dhrs4	2.01098e-77	-0.863023	0.239	0.536	3.09912e-73	Young quiescent	Dhrs4
Uchl3	2.1189e-77	-0.845341	0.281	0.589	3.26544e-73	Young quiescent	Uchl3
Nop58	5.61143e-77	-0.713939	0.503	0.784	8.64777e-73	Young quiescent	Nop58
Lsm4	7.0494e-77	-0.550321	0.708	0.909	1.08638e-72	Young quiescent	Lsm4
1110001J03Rik	7.6512e-77	-0.717716	0.471	0.762	1.17913e-72	Young quiescent	1110001J03Rik
Nolc1	1.56527e-76	-0.863297	0.278	0.578	2.41223e-72	Young quiescent	Nolc1
Ybx3	3.61136e-76	-0.911532	0.241	0.526	5.56547e-72	Young quiescent	Ybx3
Slc29a1	3.94139e-76	-0.925059	0.198	0.472	6.07408e-72	Young quiescent	Slc29a1
Npm1	6.10033e-76	-0.315351	0.997	0.999	9.40122e-72	Young quiescent	Npm1
Ipo5	1.65459e-75	-0.895765	0.187	0.457	2.54988e-71	Young quiescent	Ipo5
Hsp90ab1	3.40686e-75	-0.269091	0.998	1	5.25032e-71	Young quiescent	Hsp90ab1
Nudc	1.09607e-74	-0.549779	0.706	0.892	1.68915e-70	Young quiescent	Nudc
Etfb	1.58153e-74	-0.562782	0.729	0.9	2.4373e-70	Young quiescent	Etfb
Hmbs	1.71062e-74	-0.985179	0.197	0.467	2.63624e-70	Young quiescent	Hmbs
Mlec	1.7144e-74	-0.741608	0.314	0.632	2.64207e-70	Young quiescent	Mlec
Mrpl33	6.85032e-74	-0.598807	0.658	0.879	1.0557e-69	Young quiescent	Mrpl33
Pradc1	3.24921e-73	-0.955703	0.109	0.33	5.00736e-69	Young quiescent	Pradc1
Anapc5	4.0325e-73	-0.576289	0.644	0.883	6.21448e-69	Young quiescent	Anapc5
Nup93	1.38485e-72	-1.17153	0.069	0.255	2.13419e-68	Young quiescent	Nup93
Casp8ap2	1.9931e-72	-0.975802	0.117	0.342	3.07157e-68	Young quiescent	Casp8ap2
Atp5g3	2.01605e-72	-0.58521	0.631	0.859	3.10694e-68	Young quiescent	Atp5g3
Hnrnpdl	2.65844e-72	-0.631318	0.559	0.821	4.09692e-68	Young quiescent	Hnrnpdl
H2afj	3.70852e-72	-0.616732	0.666	0.867	5.7152e-68	Young quiescent	H2afj
Ccdc124	5.68946e-72	-0.80476	0.202	0.48	8.76803e-68	Young quiescent	Ccdc124
Sepp1	7.38612e-72	0.929432	0.694	0.622	1.13827e-67	Young quiescent	Sepp1
Lmnb2	1.14986e-71	-1.19542	0.077	0.268	1.77205e-67	Young quiescent	Lmnb2
Mrpl42	1.19791e-71	-0.618593	0.563	0.822	1.8461e-67	Young quiescent	Mrpl42
Snrnp25	1.33998e-71	-0.813571	0.263	0.561	2.06504e-67	Young quiescent	Snrnp25
Itgb3bp	1.75804e-71	-0.895649	0.148	0.394	2.70931e-67	Young quiescent	Itgb3bp
Idh3a	2.90177e-71	-0.772437	0.315	0.622	4.47192e-67	Young quiescent	Idh3a
Paics	3.15596e-71	-0.665887	0.51	0.795	4.86364e-67	Young quiescent	Paics
Cinp	4.12055e-71	-1.08087	0.1	0.308	6.35017e-67	Young quiescent	Cinp
Nubp1	7.69975e-71	-0.82868	0.202	0.475	1.18661e-66	Young quiescent	Nubp1
Saraf	1.19485e-70	0.655766	0.818	0.82	1.84138e-66	Young quiescent	Saraf
Mrpl12	1.49702e-70	-0.672613	0.545	0.797	2.30706e-66	Young quiescent	Mrpl12
Gins4	1.77483e-70	-0.793523	0.208	0.485	2.73519e-66	Young quiescent	Gins4
Shmt2	1.82295e-70	-0.805325	0.237	0.523	2.80936e-66	Young quiescent	Shmt2
Hspa14	2.29616e-70	-0.821615	0.267	0.561	3.53861e-66	Young quiescent	Hspa14
Hspd1	5.36142e-70	-0.661539	0.673	0.86	8.26248e-66	Young quiescent	Hspd1
Laptm4a	6.41141e-70	0.617383	0.858	0.857	9.88063e-66	Young quiescent	Laptm4a
Lsm8	1.2183e-69	-0.659331	0.459	0.761	1.87753e-65	Young quiescent	Lsm8
Uqcc2	1.46646e-69	-0.628158	0.547	0.812	2.25997e-65	Young quiescent	Uqcc2
Suv39h1	1.71801e-69	-1.07106	0.089	0.286	2.64762e-65	Young quiescent	Suv39h1
Ncl	1.95528e-69	-0.440805	0.944	0.981	3.01328e-65	Young quiescent	Ncl
Itga2b	2.64457e-69	-1.34913	0.141	0.358	4.07554e-65	Young quiescent	Itga2b
Cox8a	4.56719e-69	-0.307286	0.983	0.995	7.0385e-65	Young quiescent	Cox8a
Smc3	5.99367e-69	-0.723445	0.384	0.696	9.23684e-65	Young quiescent	Smc3
Pfdn6	6.15099e-69	-0.6672	0.487	0.768	9.47929e-65	Young quiescent	Pfdn6
Ndufb6	6.86699e-69	-0.642716	0.499	0.787	1.05827e-64	Young quiescent	Ndufb6
Gapdh	7.10462e-69	-0.500471	0.754	0.913	1.09489e-64	Young quiescent	Gapdh
Calm3	8.39717e-69	-0.512914	0.723	0.913	1.29409e-64	Young quiescent	Calm3
Rfwd3	1.24929e-68	-1.24575	0.078	0.262	1.92527e-64	Young quiescent	Rfwd3
Ciapin1	1.44297e-68	-0.814442	0.184	0.448	2.22376e-64	Young quiescent	Ciapin1
Rif1	1.92262e-68	-0.885268	0.153	0.395	2.96295e-64	Young quiescent	Rif1
Parp1	2.15755e-68	-0.753678	0.254	0.543	3.325e-64	Young quiescent	Parp1
Ssr1	2.4679e-68	-0.747626	0.359	0.669	3.80328e-64	Young quiescent	Ssr1
Cox6b1	2.58831e-68	-0.377318	0.92	0.98	3.98885e-64	Young quiescent	Cox6b1
Hspe1	3.29013e-68	-0.488045	0.876	0.959	5.07042e-64	Young quiescent	Hspe1
Gpaa1	3.56849e-68	-0.815338	0.157	0.404	5.49939e-64	Young quiescent	Gpaa1
Eny2	4.67587e-68	-0.624533	0.521	0.795	7.20598e-64	Young quiescent	Eny2
Nde1	5.82908e-68	-0.990266	0.195	0.449	8.9832e-64	Young quiescent	Nde1
Ak6	1.0109e-67	-0.846309	0.152	0.394	1.55789e-63	Young quiescent	Ak6
Rpn1	1.24622e-67	-0.756122	0.292	0.583	1.92054e-63	Young quiescent	Rpn1
Zfos1	2.05985e-67	0.585286	0.871	0.867	3.17443e-63	Young quiescent	Zfos1
Tpi1	2.38299e-67	-0.476358	0.805	0.926	3.67242e-63	Young quiescent	Tpi1
Ddx39b	4.22703e-67	-0.56066	0.657	0.868	6.51428e-63	Young quiescent	Ddx39b
Cuta	6.43353e-67	-0.624353	0.53	0.801	9.91471e-63	Young quiescent	Cuta
Hacd1	6.81959e-67	-0.801582	0.217	0.484	1.05097e-62	Young quiescent	Hacd1
Tsc22d3	8.08658e-67	1.0168	0.654	0.585	1.24622e-62	Young quiescent	Tsc22d3
Mis18a	8.592e-67	-0.7681	0.206	0.479	1.32411e-62	Young quiescent	Mis18a
Nsmce4a	1.08859e-66	-0.614046	0.512	0.797	1.67763e-62	Young quiescent	Nsmce4a
Ass1	2.11993e-66	-1.16728	0.103	0.3	3.26702e-62	Young quiescent	Ass1
Mcmbp	2.77963e-66	-0.857838	0.203	0.461	4.28368e-62	Young quiescent	Mcmbp
Xpo1	2.91425e-66	-0.970197	0.106	0.31	4.49115e-62	Young quiescent	Xpo1
Gng12	6.03685e-66	-0.983214	0.24	0.503	9.30339e-62	Young quiescent	Gng12
Cyc1	7.11402e-66	-0.622969	0.536	0.799	1.09634e-61	Young quiescent	Cyc1
Aars	8.80478e-66	-0.65468	0.415	0.716	1.3569e-61	Young quiescent	Aars
Slc7a5	1.07763e-65	-1.16647	0.078	0.258	1.66074e-61	Young quiescent	Slc7a5
Uba2	3.07581e-65	-0.719495	0.355	0.657	4.74013e-61	Young quiescent	Uba2
Elof1	4.90786e-65	-0.684528	0.396	0.704	7.5635e-61	Young quiescent	Elof1
Kdelr2	6.64628e-65	-0.751656	0.264	0.551	1.02426e-60	Young quiescent	Kdelr2
Odc1	7.01198e-65	-0.703933	0.349	0.645	1.08062e-60	Young quiescent	Odc1
Snrnp70	8.00625e-65	-0.632498	0.458	0.752	1.23384e-60	Young quiescent	Snrnp70
Exosc5	1.36487e-64	-0.669979	0.444	0.74	2.1034e-60	Young quiescent	Exosc5
Slc22a3	2.3806e-64	-0.912415	0.15	0.374	3.66875e-60	Young quiescent	Slc22a3
Chchd2	3.92452e-64	-0.327439	0.958	0.983	6.04808e-60	Young quiescent	Chchd2
Prdx4	6.58805e-64	-0.790976	0.4	0.673	1.01528e-59	Young quiescent	Prdx4
Srsf5	9.42252e-64	0.493749	0.921	0.933	1.4521e-59	Young quiescent	Srsf5
Atp5b	1.5319e-63	-0.371275	0.958	0.979	2.36081e-59	Young quiescent	Atp5b
Ldha	1.72427e-63	-0.467711	0.898	0.965	2.65727e-59	Young quiescent	Ldha
Nup37	1.98076e-63	-0.801248	0.198	0.451	3.05255e-59	Young quiescent	Nup37
Nhp2l1	2.3962e-63	-0.546894	0.707	0.886	3.69278e-59	Young quiescent	Nhp2l1
Cops3	2.40911e-63	-0.674039	0.329	0.626	3.71268e-59	Young quiescent	Cops3
Atp5j	2.55891e-63	-0.344409	0.935	0.98	3.94354e-59	Young quiescent	Atp5j
Serf2	3.05163e-63	-0.311878	0.974	0.994	4.70287e-59	Young quiescent	Serf2
1810037I17Rik	4.70141e-63	-0.592112	0.647	0.87	7.24534e-59	Young quiescent	1810037I17Rik
Cpa3	8.31606e-63	-1.94855	0.096	0.272	1.28159e-58	Young quiescent	Cpa3
Sumo3	2.07746e-62	-0.507341	0.663	0.884	3.20157e-58	Young quiescent	Sumo3
Pgls	2.12925e-62	-0.510763	0.721	0.892	3.28138e-58	Young quiescent	Pgls
Psmb3	5.82519e-62	-0.505968	0.676	0.881	8.9772e-58	Young quiescent	Psmb3
Ppp1cc	6.96097e-62	-0.486172	0.703	0.905	1.07276e-57	Young quiescent	Ppp1cc
Eri1	7.08663e-62	-0.705117	0.177	0.426	1.09212e-57	Young quiescent	Eri1
Ier2	1.36497e-61	0.836979	0.767	0.74	2.10355e-57	Young quiescent	Ier2
2010107E04Rik	1.48934e-61	-0.446983	0.813	0.929	2.29522e-57	Young quiescent	2010107E04Rik
Rqcd1	1.7245e-61	-0.992392	0.088	0.271	2.65763e-57	Young quiescent	Rqcd1
Ptpn18	1.74622e-61	0.39094	0.973	0.971	2.6911e-57	Young quiescent	Ptpn18
Sf3b5	1.94347e-61	-0.51381	0.645	0.868	2.99509e-57	Young quiescent	Sf3b5
Baz1a	2.52718e-61	-0.795677	0.16	0.389	3.89463e-57	Young quiescent	Baz1a
Rabac1	4.13868e-61	0.551259	0.867	0.874	6.37812e-57	Young quiescent	Rabac1
Spcs3	4.39012e-61	-0.720959	0.223	0.488	6.76562e-57	Young quiescent	Spcs3
Galk1	5.64293e-61	-0.726131	0.354	0.637	8.69632e-57	Young quiescent	Galk1
Lsm3	6.15796e-61	-0.509319	0.71	0.888	9.49004e-57	Young quiescent	Lsm3
P4hb	1.36621e-60	-0.692659	0.313	0.604	2.10547e-56	Young quiescent	P4hb
Whsc1	1.89454e-60	-0.924678	0.126	0.332	2.91968e-56	Young quiescent	Whsc1
C1qbp	2.0212e-60	-0.535179	0.7	0.885	3.11486e-56	Young quiescent	C1qbp
Atp5j2	6.20368e-60	-0.379827	0.879	0.964	9.56049e-56	Young quiescent	Atp5j2
Cpsf4	6.27734e-60	-0.844291	0.104	0.298	9.67401e-56	Young quiescent	Cpsf4
Calr	6.5083e-60	-0.61012	0.854	0.936	1.00299e-55	Young quiescent	Calr
Prmt1	8.49734e-60	-0.485309	0.714	0.879	1.30953e-55	Young quiescent	Prmt1
Tssc4	1.30842e-59	-0.676197	0.242	0.512	2.01641e-55	Young quiescent	Tssc4
Sec61b	1.34533e-59	-0.428168	0.85	0.962	2.07329e-55	Young quiescent	Sec61b
Rbbp4	1.66302e-59	-0.619562	0.49	0.772	2.56287e-55	Young quiescent	Rbbp4
Prr13	1.72201e-59	0.68756	0.771	0.752	2.65378e-55	Young quiescent	Prr13
Runx3	1.84468e-59	-0.783167	0.178	0.413	2.84283e-55	Young quiescent	Runx3
Lgals9	1.90142e-59	-0.659229	0.459	0.736	2.93028e-55	Young quiescent	Lgals9
Lsm5	3.07215e-59	-0.551835	0.591	0.824	4.7345e-55	Young quiescent	Lsm5
Tmsb10	7.30285e-59	-0.413943	0.908	0.968	1.12544e-54	Young quiescent	Tmsb10
Fh1	7.5601e-59	-0.69683	0.274	0.551	1.16509e-54	Young quiescent	Fh1
Ldhb	8.14517e-59	0.914231	0.631	0.53	1.25525e-54	Young quiescent	Ldhb
Mpo	8.75359e-59	-2.3668	0.271	0.497	1.34902e-54	Young quiescent	Mpo
Ndufb8	8.77984e-59	-0.477198	0.69	0.872	1.35306e-54	Young quiescent	Ndufb8
Atp5l	1.31846e-58	-0.292396	0.956	0.99	2.03188e-54	Young quiescent	Atp5l
Hprt	3.42956e-58	-0.515252	0.642	0.859	5.2853e-54	Young quiescent	Hprt
Gar1	3.45233e-58	-0.563643	0.517	0.779	5.32039e-54	Young quiescent	Gar1
0610010K14Rik	3.76725e-58	-0.7402	0.203	0.451	5.80571e-54	Young quiescent	0610010K14Rik
Mrpl20	3.85993e-58	-0.581353	0.497	0.777	5.94854e-54	Young quiescent	Mrpl20
Ywhaq	5.19579e-58	-0.444585	0.736	0.909	8.00723e-54	Young quiescent	Ywhaq
Lrrc59	5.35992e-58	-0.683787	0.296	0.575	8.26018e-54	Young quiescent	Lrrc59
Cdc25a	5.40399e-58	-0.990355	0.082	0.253	8.32808e-54	Young quiescent	Cdc25a
Abracl	5.74055e-58	-0.471389	0.69	0.89	8.84675e-54	Young quiescent	Abracl
Arl6ip6	5.83816e-58	-0.741316	0.184	0.424	8.99719e-54	Young quiescent	Arl6ip6
Ubr7	7.71939e-58	-0.846248	0.125	0.327	1.18964e-53	Young quiescent	Ubr7
Manf	1.07866e-57	-0.626534	0.515	0.773	1.66232e-53	Young quiescent	Manf
Umps	2.01736e-57	-0.71236	0.25	0.515	3.10896e-53	Young quiescent	Umps
Adk	2.51245e-57	-0.692774	0.238	0.5	3.87193e-53	Young quiescent	Adk
Jund	2.92264e-57	0.850795	0.738	0.692	4.50408e-53	Young quiescent	Jund
Magoh	3.69204e-57	-0.557391	0.54	0.789	5.68981e-53	Young quiescent	Magoh
Ccdc167	4.05333e-57	-0.856882	0.087	0.262	6.24658e-53	Young quiescent	Ccdc167
Exosc2	5.84929e-57	-0.793271	0.157	0.378	9.01435e-53	Young quiescent	Exosc2
Snrnp40	7.56661e-57	-0.621096	0.451	0.722	1.16609e-52	Young quiescent	Snrnp40
H2-K1	8.21202e-57	0.330248	0.989	0.989	1.26555e-52	Young quiescent	H2-K1
Rbm39	9.09496e-57	0.338378	0.983	0.986	1.40163e-52	Young quiescent	Rbm39
Nudt1	1.14484e-56	-0.700368	0.18	0.418	1.76431e-52	Young quiescent	Nudt1
Ndufb7	1.21207e-56	-0.487778	0.681	0.872	1.86791e-52	Young quiescent	Ndufb7
Golt1b	1.59561e-56	-1.0632	0.082	0.25	2.459e-52	Young quiescent	Golt1b
Rad21	1.903e-56	-0.817364	0.201	0.433	2.93271e-52	Young quiescent	Rad21
Baz1b	2.67154e-56	-0.647016	0.204	0.453	4.11711e-52	Young quiescent	Baz1b
Tkt	2.76409e-56	-0.412355	0.834	0.936	4.25973e-52	Young quiescent	Tkt
Cenpq	3.72295e-56	-0.676134	0.164	0.393	5.73744e-52	Young quiescent	Cenpq
Rpp30	4.4755e-56	-0.68032	0.191	0.432	6.89719e-52	Young quiescent	Rpp30
Atp5h	5.49433e-56	-0.3825	0.811	0.939	8.46732e-52	Young quiescent	Atp5h
Memo1	5.77994e-56	-0.701891	0.177	0.41	8.90747e-52	Young quiescent	Memo1
Lbr	6.69127e-56	-0.649768	0.345	0.63	1.03119e-51	Young quiescent	Lbr
Etaa1	6.83719e-56	-0.90181	0.104	0.288	1.05368e-51	Young quiescent	Etaa1
Setd8	8.44806e-56	-0.745608	0.2	0.438	1.30193e-51	Young quiescent	Setd8
Cpsf2	8.71025e-56	-0.609869	0.243	0.513	1.34234e-51	Young quiescent	Cpsf2
Eif2s1	1.04117e-55	-0.612086	0.447	0.723	1.60454e-51	Young quiescent	Eif2s1
Eif4a1	1.04208e-55	-0.332043	0.96	0.982	1.60595e-51	Young quiescent	Eif4a1
Mthfd1	1.24868e-55	-0.834555	0.158	0.374	1.92434e-51	Young quiescent	Mthfd1
Ogfod3	1.53902e-55	-0.795045	0.112	0.303	2.37179e-51	Young quiescent	Ogfod3
Ubl4a	1.70183e-55	-0.6417	0.267	0.541	2.6227e-51	Young quiescent	Ubl4a
Gmps	1.90454e-55	-0.640724	0.259	0.53	2.93509e-51	Young quiescent	Gmps
Magohb	2.12829e-55	-0.624943	0.23	0.498	3.27991e-51	Young quiescent	Magohb
Dbi	2.94944e-55	-0.465654	0.74	0.913	4.54538e-51	Young quiescent	Dbi
Hsp90b1	3.8858e-55	-0.672533	0.501	0.75	5.98841e-51	Young quiescent	Hsp90b1
Spata24	4.59102e-55	-0.666986	0.15	0.366	7.07522e-51	Young quiescent	Spata24
Ncaph2	4.96854e-55	-0.633426	0.263	0.536	7.65701e-51	Young quiescent	Ncaph2
Psmc4	5.46353e-55	-0.584504	0.432	0.714	8.41985e-51	Young quiescent	Psmc4
Zmynd19	7.2061e-55	-1.05816	0.086	0.252	1.11053e-50	Young quiescent	Zmynd19
Tcp1	7.58585e-55	-0.465975	0.709	0.884	1.16906e-50	Young quiescent	Tcp1
Pno1	1.35349e-54	-0.752934	0.145	0.356	2.08586e-50	Young quiescent	Pno1
Mrpl28	1.53106e-54	-0.594648	0.437	0.711	2.35952e-50	Young quiescent	Mrpl28
Hacd4	1.74833e-54	1.16261	0.527	0.403	2.69435e-50	Young quiescent	Hacd4
Orc2	2.5275e-54	-0.767302	0.091	0.266	3.89514e-50	Young quiescent	Orc2
Gspt1	2.9645e-54	-0.622953	0.334	0.615	4.56859e-50	Young quiescent	Gspt1
Cox7c	3.64195e-54	-0.307805	0.945	0.985	5.61261e-50	Young quiescent	Cox7c
Akip1	4.3246e-54	-0.742244	0.148	0.358	6.66463e-50	Young quiescent	Akip1
Suz12	7.9992e-54	-0.74541	0.124	0.319	1.23276e-49	Young quiescent	Suz12
Slf1	1.26243e-53	-1.01032	0.098	0.271	1.94553e-49	Young quiescent	Slf1
Ipo7	1.40112e-53	-0.709239	0.132	0.334	2.15926e-49	Young quiescent	Ipo7
Cmss1	1.40167e-53	-0.801225	0.105	0.287	2.16012e-49	Young quiescent	Cmss1
Psmd14	1.5795e-53	-0.603624	0.35	0.637	2.43416e-49	Young quiescent	Psmd14
Atp5f1	1.96759e-53	-0.365115	0.87	0.954	3.03225e-49	Young quiescent	Atp5f1
Impdh2	2.16844e-53	-0.365476	0.874	0.959	3.34179e-49	Young quiescent	Impdh2
Pbdc1	2.38754e-53	-0.588151	0.321	0.607	3.67944e-49	Young quiescent	Pbdc1
Ppat	2.94891e-53	-0.770994	0.144	0.348	4.54457e-49	Young quiescent	Ppat
Tomm40	3.94403e-53	-0.631241	0.394	0.664	6.07814e-49	Young quiescent	Tomm40
Meaf6	4.65819e-53	-0.647322	0.213	0.461	7.17874e-49	Young quiescent	Meaf6
Hdgfrp2	5.48219e-53	-0.598723	0.195	0.434	8.4486e-49	Young quiescent	Hdgfrp2
Smarca5	6.02581e-53	-0.596998	0.39	0.683	9.28638e-49	Young quiescent	Smarca5
Thop1	7.46801e-53	-0.798861	0.121	0.311	1.15089e-48	Young quiescent	Thop1
Meis1	1.18889e-52	0.677982	0.757	0.705	1.8322e-48	Young quiescent	Meis1
Cntln	1.56977e-52	-0.850937	0.123	0.31	2.41918e-48	Young quiescent	Cntln
Gng11	1.58999e-52	0.785201	0.691	0.634	2.45034e-48	Young quiescent	Gng11
Tamm41	1.6679e-52	-0.790925	0.105	0.285	2.5704e-48	Young quiescent	Tamm41
Cdc123	2.31358e-52	-0.60612	0.3	0.576	3.56545e-48	Young quiescent	Cdc123
Psmd13	2.43878e-52	-0.592006	0.366	0.647	3.75841e-48	Young quiescent	Psmd13
Hnrnpll	2.51471e-52	-0.676098	0.164	0.385	3.87542e-48	Young quiescent	Hnrnpll
Nelfe	3.7468e-52	-0.637956	0.242	0.499	5.77419e-48	Young quiescent	Nelfe
Cdk2	4.38133e-52	-0.631445	0.208	0.447	6.75207e-48	Young quiescent	Cdk2
Emc8	4.7341e-52	-0.578648	0.264	0.531	7.29572e-48	Young quiescent	Emc8
Ssr4	5.57318e-52	-0.398732	0.806	0.924	8.58882e-48	Young quiescent	Ssr4
Msh6	6.5464e-52	-0.811448	0.106	0.285	1.00887e-47	Young quiescent	Msh6
Mpl	9.5495e-52	0.843168	0.623	0.524	1.47167e-47	Young quiescent	Mpl
Mrpl51	1.05393e-51	-0.560854	0.464	0.737	1.62421e-47	Young quiescent	Mrpl51
Ift27	1.07846e-51	-0.659239	0.197	0.43	1.66201e-47	Young quiescent	Ift27
Ssna1	1.33919e-51	-0.584251	0.493	0.755	2.06383e-47	Young quiescent	Ssna1
Srsf1	1.39942e-51	-0.528966	0.503	0.781	2.15664e-47	Young quiescent	Srsf1
Mycbp	1.63408e-51	-0.638904	0.134	0.332	2.51828e-47	Young quiescent	Mycbp
Nup210	2.13543e-51	-0.809076	0.116	0.3	3.29092e-47	Young quiescent	Nup210
Get4	2.70736e-51	-0.628943	0.179	0.406	4.17231e-47	Young quiescent	Get4
Adgrg3	3.67577e-51	-0.969383	0.094	0.257	5.66473e-47	Young quiescent	Adgrg3
Cdv3	4.13037e-51	-0.611731	0.273	0.54	6.36532e-47	Young quiescent	Cdv3
Usp39	4.25186e-51	-0.647607	0.165	0.383	6.55255e-47	Young quiescent	Usp39
Gcnt2	6.43527e-51	0.935116	0.609	0.523	9.9174e-47	Young quiescent	Gcnt2
Ubap2	7.64943e-51	-0.749984	0.129	0.32	1.17885e-46	Young quiescent	Ubap2
Psmb7	9.71016e-51	-0.499643	0.568	0.804	1.49643e-46	Young quiescent	Psmb7
Ints7	1.15773e-50	-0.765555	0.114	0.296	1.78418e-46	Young quiescent	Ints7
Srsf6	1.69598e-50	-0.519235	0.57	0.817	2.61367e-46	Young quiescent	Srsf6
Myg1	1.76176e-50	-0.604824	0.246	0.499	2.71505e-46	Young quiescent	Myg1
Gimap5	1.9742e-50	1.18196	0.501	0.387	3.04244e-46	Young quiescent	Gimap5
Ifrd2	2.87495e-50	-0.660277	0.241	0.484	4.43059e-46	Young quiescent	Ifrd2
Psma7	5.20305e-50	-0.338352	0.876	0.954	8.01842e-46	Young quiescent	Psma7
Gart	8.17596e-50	-0.61665	0.321	0.59	1.26e-45	Young quiescent	Gart
Ap3s1	8.80943e-50	-1.25329	0.246	0.458	1.35762e-45	Young quiescent	Ap3s1
Rbp1	1.21166e-49	0.765291	0.685	0.627	1.86729e-45	Young quiescent	Rbp1
Uqcrh	1.22268e-49	0.287478	0.989	0.991	1.88427e-45	Young quiescent	Uqcrh
Cd81	1.25368e-49	0.420218	0.928	0.922	1.93205e-45	Young quiescent	Cd81
Ruvbl2	1.39122e-49	-0.579391	0.387	0.655	2.14401e-45	Young quiescent	Ruvbl2
Uxt	1.68328e-49	-0.581505	0.194	0.426	2.5941e-45	Young quiescent	Uxt
Kras	1.68517e-49	-0.616049	0.191	0.416	2.59701e-45	Young quiescent	Kras
Ctsg	1.93915e-49	-2.4217	0.131	0.297	2.98842e-45	Young quiescent	Ctsg
Nkx2-3	2.21659e-49	1.36706	0.42	0.275	3.41599e-45	Young quiescent	Nkx2-3
Actl6a	2.35531e-49	-0.520721	0.461	0.742	3.62978e-45	Young quiescent	Actl6a
Tagln2	2.61862e-49	-0.331867	0.908	0.964	4.03556e-45	Young quiescent	Tagln2
H2-D1	2.83579e-49	0.292153	0.997	0.996	4.37024e-45	Young quiescent	H2-D1
Bag1	2.8523e-49	-0.521505	0.614	0.838	4.39568e-45	Young quiescent	Bag1
Inip	3.2924e-49	-0.630687	0.153	0.36	5.07391e-45	Young quiescent	Inip
Nup50	3.61934e-49	-0.691486	0.121	0.304	5.57777e-45	Young quiescent	Nup50
Mars	3.70708e-49	-0.725023	0.15	0.351	5.71298e-45	Young quiescent	Mars
Fkbp5	3.833e-49	-0.816518	0.108	0.281	5.90704e-45	Young quiescent	Fkbp5
Gtf2a2	4.26992e-49	-0.529577	0.528	0.788	6.58037e-45	Young quiescent	Gtf2a2
Rad50	5.4666e-49	-0.532611	0.267	0.533	8.42458e-45	Young quiescent	Rad50
Brip1os	6.36057e-49	-0.831852	0.094	0.257	9.80227e-45	Young quiescent	Brip1os
Mrps18c	7.34821e-49	-0.537175	0.408	0.692	1.13243e-44	Young quiescent	Mrps18c
Rnf126	7.72455e-49	-0.586282	0.208	0.445	1.19043e-44	Young quiescent	Rnf126
Cdca4	7.86217e-49	-0.649707	0.155	0.36	1.21164e-44	Young quiescent	Cdca4
Camta1	7.9259e-49	-0.603175	0.206	0.437	1.22146e-44	Young quiescent	Camta1
Ncln	9.54598e-49	-0.727903	0.106	0.28	1.47113e-44	Young quiescent	Ncln
Med30	9.8689e-49	-0.584231	0.242	0.493	1.5209e-44	Young quiescent	Med30
Hspa8	1.16592e-48	-0.299531	0.994	0.997	1.7968e-44	Young quiescent	Hspa8
Erp29	1.39324e-48	-0.52263	0.544	0.798	2.14712e-44	Young quiescent	Erp29
Tmem167	2.01319e-48	-0.547333	0.424	0.702	3.10253e-44	Young quiescent	Tmem167
Pmm1	2.15448e-48	-0.818265	0.098	0.263	3.32027e-44	Young quiescent	Pmm1
Mdh2	2.5779e-48	-0.397599	0.752	0.91	3.9728e-44	Young quiescent	Mdh2
Phb2	3.09445e-48	-0.445615	0.741	0.892	4.76886e-44	Young quiescent	Phb2
Dazap1	3.1248e-48	-0.521742	0.486	0.749	4.81563e-44	Young quiescent	Dazap1
Dynlt1f	4.2056e-48	-0.583947	0.214	0.45	6.48124e-44	Young quiescent	Dynlt1f
Eif3a	5.67986e-48	-0.521562	0.516	0.774	8.75324e-44	Young quiescent	Eif3a
Hnrnpu	6.01248e-48	-0.521148	0.556	0.802	9.26583e-44	Young quiescent	Hnrnpu
Nelfcd	6.74541e-48	-0.598971	0.161	0.37	1.03953e-43	Young quiescent	Nelfcd
Etf1	6.85936e-48	-0.575174	0.236	0.484	1.0571e-43	Young quiescent	Etf1
Rpl36al	9.09593e-48	-0.266383	0.977	0.996	1.40177e-43	Young quiescent	Rpl36al
Eif1ax	1.40181e-47	-0.515335	0.533	0.773	2.16033e-43	Young quiescent	Eif1ax
Smarcc1	1.47978e-47	-0.53126	0.321	0.597	2.28049e-43	Young quiescent	Smarcc1
Ewsr1	1.50572e-47	-0.413168	0.711	0.885	2.32047e-43	Young quiescent	Ewsr1
Prps1	1.81039e-47	-0.563294	0.265	0.521	2.78999e-43	Young quiescent	Prps1
Psmb2	1.88931e-47	-0.361425	0.799	0.931	2.91161e-43	Young quiescent	Psmb2
Srpk1	1.95589e-47	-0.533123	0.369	0.647	3.01423e-43	Young quiescent	Srpk1
Ncbp1	1.97917e-47	-0.819218	0.097	0.26	3.05011e-43	Young quiescent	Ncbp1
Trim28	2.61531e-47	-0.500059	0.548	0.797	4.03045e-43	Young quiescent	Trim28
Pde12	3.67971e-47	-0.763165	0.114	0.287	5.6708e-43	Young quiescent	Pde12
Stub1	3.87811e-47	-0.533197	0.496	0.752	5.97656e-43	Young quiescent	Stub1
Gm9843	4.01003e-47	0.316832	0.974	0.981	6.17985e-43	Young quiescent	Gm9843
Znhit3	4.11856e-47	-0.61214	0.149	0.348	6.34711e-43	Young quiescent	Znhit3
Psmg2	4.15571e-47	-0.564732	0.266	0.52	6.40436e-43	Young quiescent	Psmg2
Ptbp1	8.72939e-47	-0.530038	0.403	0.678	1.34529e-42	Young quiescent	Ptbp1
Cyb5b	1.11131e-46	-0.602585	0.17	0.38	1.71265e-42	Young quiescent	Cyb5b
Cd52	1.17168e-46	-0.685193	0.255	0.476	1.80568e-42	Young quiescent	Cd52
Cenpc1	1.59418e-46	-0.776679	0.1	0.263	2.45678e-42	Young quiescent	Cenpc1
Lta4h	1.84395e-46	-0.583393	0.224	0.459	2.84171e-42	Young quiescent	Lta4h
Trim59	2.63888e-46	-0.893309	0.113	0.28	4.06678e-42	Young quiescent	Trim59
Mrpl40	2.73024e-46	-0.524005	0.318	0.591	4.20758e-42	Young quiescent	Mrpl40
Saal1	2.81771e-46	-0.579129	0.125	0.307	4.34237e-42	Young quiescent	Saal1
Dnajc2	3.37642e-46	-0.546606	0.426	0.697	5.2034e-42	Young quiescent	Dnajc2
Lsp1	5.76013e-46	0.795877	0.621	0.566	8.87694e-42	Young quiescent	Lsp1
Idh2	5.76073e-46	-0.464436	0.637	0.841	8.87786e-42	Young quiescent	Idh2
Tbxas1	6.47541e-46	1.02213	0.556	0.473	9.97926e-42	Young quiescent	Tbxas1
Pih1d1	6.62423e-46	-0.544061	0.32	0.586	1.02086e-41	Young quiescent	Pih1d1
Lgals1	7.00198e-46	-1.02757	0.467	0.683	1.07908e-41	Young quiescent	Lgals1
Bckdk	7.72113e-46	-0.567292	0.327	0.596	1.1899e-41	Young quiescent	Bckdk
Mrps25	7.96371e-46	-0.528453	0.279	0.539	1.22729e-41	Young quiescent	Mrps25
Cdkn2aipnl	9.78882e-46	-0.576367	0.176	0.386	1.50855e-41	Young quiescent	Cdkn2aipnl
Scarb1	9.84524e-46	-0.679579	0.133	0.316	1.51725e-41	Young quiescent	Scarb1
Kpnb1	1.4006e-45	-0.533017	0.255	0.502	2.15846e-41	Young quiescent	Kpnb1
Mis12	1.5875e-45	-0.749161	0.11	0.279	2.4465e-41	Young quiescent	Mis12
Mta3	1.63499e-45	-0.723352	0.159	0.352	2.51968e-41	Young quiescent	Mta3
Alad	1.91863e-45	-0.634602	0.287	0.532	2.95681e-41	Young quiescent	Alad
Isyna1	2.06615e-45	-0.592727	0.236	0.465	3.18414e-41	Young quiescent	Isyna1
Tdp2	2.34263e-45	-0.524623	0.219	0.455	3.61022e-41	Young quiescent	Tdp2
Psmb5	3.20354e-45	-0.410098	0.682	0.87	4.93698e-41	Young quiescent	Psmb5
Stip1	4.57427e-45	-0.562402	0.337	0.599	7.0494e-41	Young quiescent	Stip1
Rexo2	4.83894e-45	-0.557744	0.426	0.681	7.45729e-41	Young quiescent	Rexo2
Gtf3a	4.84551e-45	-0.505485	0.483	0.747	7.46742e-41	Young quiescent	Gtf3a
Isy1	5.15951e-45	-0.596583	0.208	0.43	7.95132e-41	Young quiescent	Isy1
Macrod1	6.08872e-45	-0.600989	0.239	0.473	9.38332e-41	Young quiescent	Macrod1
Arpp19	7.12756e-45	-0.425108	0.645	0.863	1.09843e-40	Young quiescent	Arpp19
Cnih1	7.71996e-45	-0.508829	0.323	0.596	1.18972e-40	Young quiescent	Cnih1
Sdhd	8.4786e-45	-0.513159	0.513	0.76	1.30664e-40	Young quiescent	Sdhd
Coq7	1.04338e-44	-0.651179	0.145	0.334	1.60795e-40	Young quiescent	Coq7
Eftud2	1.23121e-44	-0.589668	0.2	0.419	1.89741e-40	Young quiescent	Eftud2
Rpl9	1.27215e-44	0.310073	0.974	0.974	1.96051e-40	Young quiescent	Rpl9
E130309D02Rik	1.30602e-44	-0.557497	0.164	0.367	2.0127e-40	Young quiescent	E130309D02Rik
Psme3	1.48035e-44	-0.552314	0.26	0.5	2.28136e-40	Young quiescent	Psme3
Polr3h	1.54798e-44	-0.554824	0.23	0.467	2.38559e-40	Young quiescent	Polr3h
Itpa	1.98488e-44	-0.507944	0.255	0.509	3.05891e-40	Young quiescent	Itpa
Swi5	2.2561e-44	-0.336493	0.849	0.95	3.47688e-40	Young quiescent	Swi5
Npm3	2.37454e-44	-0.433067	0.694	0.874	3.65941e-40	Young quiescent	Npm3
Cdc34	2.4731e-44	-0.60794	0.128	0.306	3.8113e-40	Young quiescent	Cdc34
Faf1	2.63634e-44	-0.504584	0.158	0.36	4.06286e-40	Young quiescent	Faf1
Ndufaf2	2.80963e-44	-0.535303	0.227	0.462	4.32992e-40	Young quiescent	Ndufaf2
Hmces	3.04997e-44	-0.641776	0.132	0.311	4.70031e-40	Young quiescent	Hmces
Sepw1	3.36806e-44	0.353409	0.953	0.96	5.19051e-40	Young quiescent	Sepw1
Ssr2	3.46185e-44	-0.462837	0.614	0.827	5.33505e-40	Young quiescent	Ssr2
Krt18	3.83666e-44	0.81924	0.639	0.578	5.91268e-40	Young quiescent	Krt18
Tceb2	4.72706e-44	-0.31461	0.884	0.962	7.28487e-40	Young quiescent	Tceb2
Nt5c3b	5.47467e-44	-0.583011	0.243	0.474	8.43701e-40	Young quiescent	Nt5c3b
Spns3	5.67401e-44	-0.697266	0.144	0.325	8.74421e-40	Young quiescent	Spns3
Rbbp7	5.78005e-44	-0.448097	0.669	0.847	8.90764e-40	Young quiescent	Rbbp7
Apip	6.31556e-44	-0.498954	0.21	0.439	9.73291e-40	Young quiescent	Apip
Dnaaf2	6.40812e-44	-0.699473	0.106	0.269	9.87555e-40	Young quiescent	Dnaaf2
Pkig	7.14366e-44	-0.517994	0.329	0.597	1.10091e-39	Young quiescent	Pkig
Bub3	7.41983e-44	-0.62427	0.568	0.792	1.14347e-39	Young quiescent	Bub3
Mpv17l2	1.28267e-43	-0.566184	0.159	0.354	1.97672e-39	Young quiescent	Mpv17l2
Cisd1	1.54549e-43	-0.541161	0.391	0.654	2.38176e-39	Young quiescent	Cisd1
Letm1	1.79555e-43	-0.578663	0.161	0.357	2.76713e-39	Young quiescent	Letm1
Aifm1	1.85903e-43	-0.603588	0.152	0.344	2.86495e-39	Young quiescent	Aifm1
Rps28	2.0999e-43	0.262791	0.987	0.992	3.23616e-39	Young quiescent	Rps28
Mrpl21	2.28948e-43	-0.501031	0.377	0.647	3.52832e-39	Young quiescent	Mrpl21
Nfyb	2.50768e-43	-0.550265	0.167	0.366	3.86459e-39	Young quiescent	Nfyb
Hnrnpa0	2.6156e-43	-0.614105	0.173	0.373	4.0309e-39	Young quiescent	Hnrnpa0
Creld2	2.64431e-43	-0.593128	0.122	0.293	4.07515e-39	Young quiescent	Creld2
Rhno1	2.72537e-43	-0.595791	0.17	0.37	4.20007e-39	Young quiescent	Rhno1
Fam96a	2.74886e-43	-0.420782	0.675	0.881	4.23626e-39	Young quiescent	Fam96a
Slc35b1	2.98951e-43	-0.729502	0.106	0.267	4.60714e-39	Young quiescent	Slc35b1
Rbm14	3.3237e-43	-0.549694	0.15	0.34	5.12215e-39	Young quiescent	Rbm14
Fbl	3.37282e-43	-0.413446	0.752	0.899	5.19785e-39	Young quiescent	Fbl
G3bp1	3.66315e-43	-0.38443	0.768	0.905	5.64529e-39	Young quiescent	G3bp1
Cdk2ap1	3.73165e-43	-0.710363	0.113	0.277	5.75084e-39	Young quiescent	Cdk2ap1
1700037H04Rik	4.39661e-43	-0.570925	0.141	0.324	6.77561e-39	Young quiescent	1700037H04Rik
Uqcrb	6.33672e-43	-0.298053	0.911	0.968	9.76553e-39	Young quiescent	Uqcrb
Atp5e	8.30112e-43	-0.296631	0.918	0.977	1.27929e-38	Young quiescent	Atp5e
Esyt1	1.06636e-42	-0.572471	0.183	0.388	1.64337e-38	Young quiescent	Esyt1
Tubgcp2	1.14145e-42	-0.655561	0.11	0.273	1.75909e-38	Young quiescent	Tubgcp2
Gtf2f1	1.61787e-42	-0.46866	0.214	0.442	2.49329e-38	Young quiescent	Gtf2f1
Rdx	2.3343e-42	-0.52201	0.4	0.668	3.59738e-38	Young quiescent	Rdx
Trim47	2.38946e-42	1.17856	0.489	0.393	3.6824e-38	Young quiescent	Trim47
Wdr18	2.45348e-42	-0.582755	0.264	0.496	3.78105e-38	Young quiescent	Wdr18
Impa2	2.59304e-42	-0.5011	0.306	0.563	3.99614e-38	Young quiescent	Impa2
Apex1	3.03987e-42	-0.485073	0.491	0.74	4.68475e-38	Young quiescent	Apex1
Cox7b	3.28111e-42	-0.378873	0.78	0.919	5.05652e-38	Young quiescent	Cox7b
Syncrip	4.02999e-42	-0.508484	0.324	0.583	6.21061e-38	Young quiescent	Syncrip
Ndufa11	4.65798e-42	-0.43999	0.554	0.798	7.17841e-38	Young quiescent	Ndufa11
2310009B15Rik	4.74956e-42	-0.573282	0.172	0.369	7.31955e-38	Young quiescent	2310009B15Rik
Bin1	5.95274e-42	-0.534837	0.201	0.405	9.17376e-38	Young quiescent	Bin1
Tm6sf1	6.45549e-42	-0.667538	0.172	0.36	9.94856e-38	Young quiescent	Tm6sf1
Magt1	7.82911e-42	-0.489947	0.178	0.379	1.20654e-37	Young quiescent	Magt1
Eif3b	7.85361e-42	-0.462086	0.45	0.714	1.21032e-37	Young quiescent	Eif3b
Dus1l	8.21493e-42	-0.55746	0.163	0.358	1.266e-37	Young quiescent	Dus1l
Actn4	8.78399e-42	-0.460719	0.223	0.452	1.3537e-37	Young quiescent	Actn4
Agpat5	9.41479e-42	-0.530948	0.207	0.424	1.45091e-37	Young quiescent	Agpat5
Psme2	1.02245e-41	-0.458893	0.532	0.772	1.57569e-37	Young quiescent	Psme2
Ndufa1	1.10858e-41	-0.507932	0.462	0.714	1.70843e-37	Young quiescent	Ndufa1
Acsl5	1.26177e-41	-0.570733	0.339	0.588	1.94451e-37	Young quiescent	Acsl5
Serpinb1a	1.33523e-41	-0.453318	0.41	0.655	2.05773e-37	Young quiescent	Serpinb1a
Mrpl14	1.45365e-41	-0.475781	0.514	0.773	2.24022e-37	Young quiescent	Mrpl14
Cbx1	1.89648e-41	-0.431666	0.595	0.84	2.92266e-37	Young quiescent	Cbx1
Ndufs6	2.29951e-41	-0.448881	0.578	0.805	3.54377e-37	Young quiescent	Ndufs6
1500009L16Rik	2.36811e-41	-0.798811	0.154	0.33	3.6495e-37	Young quiescent	1500009L16Rik
Stoml2	2.40454e-41	-0.474454	0.403	0.672	3.70564e-37	Young quiescent	Stoml2
Rbm28	2.57341e-41	-0.556859	0.132	0.306	3.96588e-37	Young quiescent	Rbm28
Gabarapl1	3.22859e-41	0.844858	0.593	0.564	4.97558e-37	Young quiescent	Gabarapl1
Haus3	3.32287e-41	-0.532233	0.128	0.301	5.12087e-37	Young quiescent	Haus3
Snrpd3	3.47049e-41	-0.403168	0.654	0.848	5.34838e-37	Young quiescent	Snrpd3
Gars	4.21876e-41	-0.548712	0.275	0.513	6.50153e-37	Young quiescent	Gars
Mrpl2	5.57128e-41	-0.478298	0.298	0.549	8.5859e-37	Young quiescent	Mrpl2
Smchd1	6.60231e-41	-0.488008	0.295	0.55	1.01748e-36	Young quiescent	Smchd1
Tmem256	6.74543e-41	-0.388221	0.724	0.9	1.03954e-36	Young quiescent	Tmem256
Cirbp	6.79612e-41	0.511909	0.852	0.86	1.04735e-36	Young quiescent	Cirbp
Ndufa12	9.86845e-41	-0.371456	0.737	0.898	1.52083e-36	Young quiescent	Ndufa12
Cse1l	1.18577e-40	-0.576726	0.135	0.31	1.82739e-36	Young quiescent	Cse1l
Pdia6	1.34441e-40	-0.502498	0.568	0.788	2.07187e-36	Young quiescent	Pdia6
Mrps28	1.37872e-40	-0.504392	0.342	0.588	2.12475e-36	Young quiescent	Mrps28
Maz	1.51751e-40	-0.464661	0.399	0.672	2.33863e-36	Young quiescent	Maz
Smarca4	1.85902e-40	-0.490357	0.261	0.502	2.86493e-36	Young quiescent	Smarca4
Tmem176a	2.14414e-40	0.602631	0.759	0.749	3.30434e-36	Young quiescent	Tmem176a
Asf1a	2.30267e-40	-0.488285	0.322	0.575	3.54864e-36	Young quiescent	Asf1a
Aldh2	2.32583e-40	0.370166	0.929	0.929	3.58433e-36	Young quiescent	Aldh2
Mtch2	2.35199e-40	-0.505725	0.431	0.696	3.62466e-36	Young quiescent	Mtch2
Mpc1	2.7592e-40	-0.510992	0.459	0.71	4.25221e-36	Young quiescent	Mpc1
Mrpl13	2.94932e-40	-0.487295	0.379	0.647	4.5452e-36	Young quiescent	Mrpl13
Kpna3	3.22177e-40	-0.631794	0.112	0.27	4.96506e-36	Young quiescent	Kpna3
Zfp91	3.40687e-40	-0.44757	0.248	0.481	5.25032e-36	Young quiescent	Zfp91
Mrps15	3.82025e-40	-0.500915	0.374	0.639	5.88739e-36	Young quiescent	Mrps15
Pin1	3.88453e-40	-0.47432	0.381	0.658	5.98645e-36	Young quiescent	Pin1
Myct1	3.90048e-40	0.711348	0.66	0.623	6.01102e-36	Young quiescent	Myct1
Nsmce1	4.2123e-40	-0.491086	0.4	0.665	6.49157e-36	Young quiescent	Nsmce1
Nop2	4.39053e-40	-0.572041	0.164	0.352	6.76625e-36	Young quiescent	Nop2
Nudt19	5.30735e-40	-0.452493	0.287	0.538	8.17916e-36	Young quiescent	Nudt19
Med9	5.72343e-40	-0.481175	0.239	0.468	8.82038e-36	Young quiescent	Med9
Ebp	7.37381e-40	-0.507307	0.241	0.472	1.13638e-35	Young quiescent	Ebp
E2f4	7.44265e-40	-0.493582	0.312	0.568	1.14699e-35	Young quiescent	E2f4
Cdca7l	9.211e-40	-0.469797	0.37	0.643	1.41951e-35	Young quiescent	Cdca7l
Cep57	9.74232e-40	-0.490321	0.201	0.407	1.50139e-35	Young quiescent	Cep57
Mrto4	1.07194e-39	-0.519626	0.312	0.553	1.65197e-35	Young quiescent	Mrto4
Ndufc1	1.31626e-39	-0.43707	0.557	0.794	2.02848e-35	Young quiescent	Ndufc1
Ptrh2	1.55532e-39	-0.479876	0.249	0.478	2.3969e-35	Young quiescent	Ptrh2
Sfxn1	2.0767e-39	-0.474923	0.433	0.692	3.20041e-35	Young quiescent	Sfxn1
Dnajc15	2.14088e-39	-0.502643	0.342	0.598	3.2993e-35	Young quiescent	Dnajc15
Lsm12	2.16698e-39	-0.542219	0.232	0.45	3.33954e-35	Young quiescent	Lsm12
Psma1	2.39821e-39	-0.348235	0.756	0.899	3.69588e-35	Young quiescent	Psma1
Psma2	2.99511e-39	-0.354303	0.77	0.903	4.61576e-35	Young quiescent	Psma2
Lat2	3.05461e-39	-0.521193	0.16	0.338	4.70746e-35	Young quiescent	Lat2
Tial1	3.29294e-39	-0.461034	0.236	0.466	5.07475e-35	Young quiescent	Tial1
Utp18	3.45351e-39	-0.533475	0.181	0.377	5.3222e-35	Young quiescent	Utp18
Psmc5	4.63455e-39	-0.472377	0.404	0.663	7.14231e-35	Young quiescent	Psmc5
Uqcr11	5.35067e-39	-0.365007	0.815	0.935	8.24592e-35	Young quiescent	Uqcr11
Erdr1	5.45724e-39	-0.596193	0.217	0.419	8.41015e-35	Young quiescent	Erdr1
Srsf10	5.98414e-39	-0.453245	0.367	0.636	9.22216e-35	Young quiescent	Srsf10
Psmg3	6.07774e-39	-0.50277	0.237	0.459	9.36641e-35	Young quiescent	Psmg3
Pnisr	6.88244e-39	0.534905	0.768	0.788	1.06065e-34	Young quiescent	Pnisr
Abce1	7.02829e-39	-0.472197	0.217	0.431	1.08313e-34	Young quiescent	Abce1
Igfbp4	7.6221e-39	-0.469665	0.618	0.819	1.17464e-34	Young quiescent	Igfbp4
Snrpg	7.9876e-39	-0.405595	0.614	0.842	1.23097e-34	Young quiescent	Snrpg
Ict1	8.07272e-39	-0.438169	0.26	0.5	1.24409e-34	Young quiescent	Ict1
Gm8186	8.08479e-39	-0.484606	0.227	0.447	1.24595e-34	Young quiescent	Gm8186
Ube2k	8.43286e-39	-0.46561	0.425	0.692	1.29959e-34	Young quiescent	Ube2k
Prpf19	1.21183e-38	-0.432012	0.43	0.697	1.86755e-34	Young quiescent	Prpf19
Eif4e	1.2243e-38	-0.446539	0.486	0.734	1.88677e-34	Young quiescent	Eif4e
Csgalnact2	1.24867e-38	-0.708977	0.117	0.271	1.92433e-34	Young quiescent	Csgalnact2
Chaf1b	1.61087e-38	-0.496947	0.305	0.547	2.48252e-34	Young quiescent	Chaf1b
Sfpq	1.65064e-38	-0.409322	0.619	0.833	2.5438e-34	Young quiescent	Sfpq
Mrpl36	1.93007e-38	-0.469384	0.45	0.702	2.97443e-34	Young quiescent	Mrpl36
Ilf3	1.99048e-38	-0.508697	0.203	0.408	3.06753e-34	Young quiescent	Ilf3
U2af2	2.15322e-38	-0.446666	0.362	0.626	3.31832e-34	Young quiescent	U2af2
Gtf2f2	2.23056e-38	-0.464421	0.161	0.348	3.43752e-34	Young quiescent	Gtf2f2
Wdr4	2.76209e-38	-0.592892	0.115	0.272	4.25666e-34	Young quiescent	Wdr4
Anp32a	2.90032e-38	-0.322477	0.782	0.918	4.46968e-34	Young quiescent	Anp32a
Ndufc2	2.92659e-38	-0.340014	0.782	0.923	4.51016e-34	Young quiescent	Ndufc2
Commd1	3.20567e-38	-0.450324	0.399	0.664	4.94025e-34	Young quiescent	Commd1
Bzw2	3.28469e-38	-0.487427	0.425	0.675	5.06203e-34	Young quiescent	Bzw2
Ddx46	3.4905e-38	-0.450977	0.292	0.536	5.37921e-34	Young quiescent	Ddx46
Grk6	3.68459e-38	-0.492013	0.166	0.354	5.67832e-34	Young quiescent	Grk6
Map4k1	3.73045e-38	-0.502874	0.208	0.413	5.749e-34	Young quiescent	Map4k1
Ddost	6.11007e-38	-0.462363	0.561	0.782	9.41623e-34	Young quiescent	Ddost
Pcnt	7.07569e-38	-0.629881	0.135	0.299	1.09043e-33	Young quiescent	Pcnt
Mecr	7.20432e-38	-0.535685	0.11	0.264	1.11026e-33	Young quiescent	Mecr
1110008F13Rik	7.74869e-38	-0.37415	0.717	0.888	1.19415e-33	Young quiescent	1110008F13Rik
Psph	7.95382e-38	-0.423084	0.229	0.452	1.22576e-33	Young quiescent	Psph
Gatad2a	9.18532e-38	-0.537345	0.133	0.299	1.41555e-33	Young quiescent	Gatad2a
Rnps1	9.32205e-38	-0.466173	0.39	0.646	1.43662e-33	Young quiescent	Rnps1
Mt1	9.70538e-38	-1.41705	0.141	0.291	1.4957e-33	Young quiescent	Mt1
Rtca	1.03255e-37	-0.497639	0.139	0.31	1.59127e-33	Young quiescent	Rtca
Eed	1.03977e-37	-0.461421	0.273	0.51	1.60239e-33	Young quiescent	Eed
Pank2	1.20136e-37	-0.50232	0.177	0.367	1.85141e-33	Young quiescent	Pank2
Ube2a	1.6416e-37	-0.465339	0.317	0.567	2.52987e-33	Young quiescent	Ube2a
Nedd8	1.74191e-37	-0.324177	0.799	0.926	2.68446e-33	Young quiescent	Nedd8
Trmt6	2.03126e-37	-0.485771	0.22	0.432	3.13037e-33	Young quiescent	Trmt6
D030056L22Rik	2.0657e-37	-0.458391	0.235	0.456	3.18345e-33	Young quiescent	D030056L22Rik
Serpina3g	2.22783e-37	0.717886	0.757	0.729	3.43332e-33	Young quiescent	Serpina3g
Ppp4c	2.28018e-37	-0.419014	0.517	0.766	3.51399e-33	Young quiescent	Ppp4c
Atpaf2	2.65711e-37	-0.561038	0.134	0.3	4.09487e-33	Young quiescent	Atpaf2
Psap	3.04496e-37	0.479615	0.77	0.781	4.69259e-33	Young quiescent	Psap
Atp5k	3.10231e-37	-0.481191	0.411	0.666	4.78098e-33	Young quiescent	Atp5k
Cep83	3.53185e-37	-0.57706	0.141	0.31	5.44293e-33	Young quiescent	Cep83
Uck2	3.53387e-37	-0.513947	0.138	0.306	5.44604e-33	Young quiescent	Uck2
Wbscr22	3.86421e-37	-0.474417	0.198	0.4	5.95514e-33	Young quiescent	Wbscr22
Zdhhc16	4.10396e-37	-0.50947	0.187	0.383	6.32462e-33	Young quiescent	Zdhhc16
Thoc6	4.21157e-37	-0.489405	0.173	0.36	6.49046e-33	Young quiescent	Thoc6
Nop9	4.30876e-37	-0.450573	0.191	0.389	6.64022e-33	Young quiescent	Nop9
Cacybp	5.53898e-37	-0.44759	0.582	0.801	8.53612e-33	Young quiescent	Cacybp
Cnih4	5.56262e-37	-0.458771	0.378	0.633	8.57256e-33	Young quiescent	Cnih4
Cby1	5.56767e-37	-0.477302	0.146	0.319	8.58034e-33	Young quiescent	Cby1
Pds5a	6.67253e-37	-0.452434	0.184	0.378	1.0283e-32	Young quiescent	Pds5a
Ube2l3	6.76416e-37	-0.398145	0.581	0.807	1.04242e-32	Young quiescent	Ube2l3
Snx5	8.57284e-37	-0.436961	0.483	0.723	1.32116e-32	Young quiescent	Snx5
Prps2	9.30553e-37	-0.485073	0.153	0.33	1.43408e-32	Young quiescent	Prps2
Cnot6	9.34647e-37	-0.469061	0.163	0.342	1.44038e-32	Young quiescent	Cnot6
Gmds	1.06858e-36	-0.470269	0.182	0.376	1.64679e-32	Young quiescent	Gmds
Smc1a	1.0722e-36	-0.447132	0.505	0.75	1.65237e-32	Young quiescent	Smc1a
Rbm10	1.1775e-36	-0.432902	0.163	0.347	1.81464e-32	Young quiescent	Rbm10
Brd3	1.23023e-36	-0.426765	0.297	0.534	1.89591e-32	Young quiescent	Brd3
Zfp467	1.24662e-36	1.30041	0.375	0.26	1.92117e-32	Young quiescent	Zfp467
Blvra	1.41188e-36	-0.415591	0.196	0.397	2.17585e-32	Young quiescent	Blvra
Oser1	1.51509e-36	-0.438175	0.343	0.603	2.33491e-32	Young quiescent	Oser1
Haus7	1.55199e-36	-0.541537	0.125	0.284	2.39178e-32	Young quiescent	Haus7
Babam1	1.60578e-36	-0.437391	0.287	0.529	2.47467e-32	Young quiescent	Babam1
D2Wsu81e	2.05196e-36	-0.477702	0.178	0.366	3.16228e-32	Young quiescent	D2Wsu81e
Tdg	2.61783e-36	-0.407802	0.165	0.348	4.03434e-32	Young quiescent	Tdg
Psmg1	3.67906e-36	-0.428788	0.282	0.519	5.6698e-32	Young quiescent	Psmg1
Morf4l2	4.21161e-36	-0.491596	0.542	0.763	6.49051e-32	Young quiescent	Morf4l2
Cotl1	4.27067e-36	-0.460622	0.394	0.649	6.58153e-32	Young quiescent	Cotl1
Txnl4a	4.38122e-36	-0.410814	0.331	0.585	6.7519e-32	Young quiescent	Txnl4a
Hcfc1	4.64043e-36	-0.475246	0.137	0.302	7.15137e-32	Young quiescent	Hcfc1
Wdr46	5.17999e-36	-0.448194	0.161	0.341	7.98288e-32	Young quiescent	Wdr46
Cmtm7	5.40704e-36	-0.268582	0.933	0.989	8.33278e-32	Young quiescent	Cmtm7
Rpn2	5.72614e-36	-0.415091	0.624	0.828	8.82456e-32	Young quiescent	Rpn2
Ppp1r14b	6.42117e-36	-0.466648	0.478	0.715	9.89567e-32	Young quiescent	Ppp1r14b
Miip	8.11066e-36	-0.66433	0.11	0.256	1.24993e-31	Young quiescent	Miip
Sf3b4	8.85676e-36	-0.445615	0.428	0.686	1.36491e-31	Young quiescent	Sf3b4
Rrp1b	8.89916e-36	-0.470056	0.16	0.336	1.37145e-31	Young quiescent	Rrp1b
Orc3	9.35886e-36	-0.468084	0.121	0.276	1.44229e-31	Young quiescent	Orc3
Mrps17	9.54311e-36	-0.423762	0.512	0.763	1.47069e-31	Young quiescent	Mrps17
Exosc1	9.666e-36	-0.439806	0.282	0.521	1.48963e-31	Young quiescent	Exosc1
Psmd7	1.05579e-35	-0.410794	0.614	0.817	1.62708e-31	Young quiescent	Psmd7
Abcf2	1.16587e-35	-0.453149	0.175	0.363	1.79673e-31	Young quiescent	Abcf2
Ppa1	1.17098e-35	-0.474883	0.486	0.714	1.80459e-31	Young quiescent	Ppa1
Hsd17b10	1.27521e-35	0.499565	0.791	0.818	1.96523e-31	Young quiescent	Hsd17b10
Larp7	1.40423e-35	-0.392906	0.304	0.545	2.16406e-31	Young quiescent	Larp7
Ssb	1.48648e-35	-0.359137	0.736	0.885	2.29081e-31	Young quiescent	Ssb
Pbx4	1.56655e-35	-0.620254	0.11	0.254	2.41422e-31	Young quiescent	Pbx4
Mrps11	1.59764e-35	-0.411573	0.236	0.454	2.46212e-31	Young quiescent	Mrps11
Ivns1abp	1.61697e-35	-0.406663	0.367	0.625	2.49192e-31	Young quiescent	Ivns1abp
Cox18	1.62809e-35	-0.567313	0.129	0.286	2.50905e-31	Young quiescent	Cox18
Hspa4	2.4462e-35	-0.439214	0.294	0.529	3.76984e-31	Young quiescent	Hspa4
Pim1	2.47045e-35	0.670101	0.674	0.644	3.8072e-31	Young quiescent	Pim1
Cbfb	2.71737e-35	-0.447282	0.393	0.648	4.18774e-31	Young quiescent	Cbfb
Gemin2	2.78475e-35	-0.541339	0.151	0.32	4.29158e-31	Young quiescent	Gemin2
Bola1	3.00964e-35	-0.420037	0.351	0.601	4.63815e-31	Young quiescent	Bola1
Cited2	3.15104e-35	0.709728	0.678	0.665	4.85607e-31	Young quiescent	Cited2
Terf1	3.33556e-35	-0.517933	0.18	0.363	5.14043e-31	Young quiescent	Terf1
Etfa	3.51491e-35	-0.429	0.379	0.634	5.41683e-31	Young quiescent	Etfa
Hemgn	3.55155e-35	-0.532737	0.136	0.296	5.4733e-31	Young quiescent	Hemgn
Dnajb11	3.58387e-35	-0.46047	0.287	0.523	5.5231e-31	Young quiescent	Dnajb11
2610524H06Rik	3.61311e-35	-0.418539	0.273	0.5	5.56817e-31	Young quiescent	2610524H06Rik
1700097N02Rik	4.53214e-35	-0.64698	0.122	0.271	6.98448e-31	Young quiescent	1700097N02Rik
Bola3	5.85123e-35	-0.419249	0.421	0.685	9.01733e-31	Young quiescent	Bola3
Ranbp3	5.86415e-35	-0.409128	0.153	0.328	9.03724e-31	Young quiescent	Ranbp3
Thyn1	6.54831e-35	-0.44807	0.311	0.549	1.00916e-30	Young quiescent	Thyn1
Vdac1	7.10444e-35	-0.344066	0.676	0.862	1.09487e-30	Young quiescent	Vdac1
Pelp1	8.89103e-35	-0.480993	0.111	0.258	1.3702e-30	Young quiescent	Pelp1
Ganab	9.00104e-35	-0.425159	0.179	0.364	1.38715e-30	Young quiescent	Ganab
Hnrnpul1	1.00164e-34	-0.442098	0.302	0.537	1.54362e-30	Young quiescent	Hnrnpul1
Hmgxb4	1.0885e-34	-0.508314	0.132	0.29	1.67749e-30	Young quiescent	Hmgxb4
Oat	1.15722e-34	-0.453077	0.319	0.556	1.7834e-30	Young quiescent	Oat
Psma6	1.31941e-34	-0.353282	0.707	0.874	2.03335e-30	Young quiescent	Psma6
Ndufa6	1.37145e-34	0.406286	0.856	0.89	2.11353e-30	Young quiescent	Ndufa6
Cct8	1.37431e-34	-0.376613	0.717	0.866	2.11794e-30	Young quiescent	Cct8
Ndufa2	1.4126e-34	-0.2968	0.825	0.927	2.17695e-30	Young quiescent	Ndufa2
Psmd6	1.44978e-34	-0.455385	0.392	0.635	2.23425e-30	Young quiescent	Psmd6
Naa40	1.49842e-34	-0.559789	0.118	0.265	2.30921e-30	Young quiescent	Naa40
Pole4	1.55277e-34	-0.422492	0.489	0.741	2.39298e-30	Young quiescent	Pole4
Phf10	1.59565e-34	-0.515832	0.122	0.274	2.45905e-30	Young quiescent	Phf10
Mogs	1.64728e-34	-0.499891	0.146	0.311	2.53863e-30	Young quiescent	Mogs
Timm13	1.7602e-34	-0.376045	0.674	0.849	2.71264e-30	Young quiescent	Timm13
Chchd1	1.90308e-34	-0.393601	0.543	0.776	2.93283e-30	Young quiescent	Chchd1
Eif4a3	1.98603e-34	-0.447873	0.427	0.661	3.06067e-30	Young quiescent	Eif4a3
Galnt1	2.12583e-34	-0.428824	0.226	0.435	3.27611e-30	Young quiescent	Galnt1
G6pc3	2.34571e-34	-0.433489	0.334	0.572	3.61497e-30	Young quiescent	G6pc3
Prpf38a	2.78681e-34	-0.401228	0.244	0.465	4.29475e-30	Young quiescent	Prpf38a
Sephs2	2.82956e-34	-0.44447	0.306	0.541	4.36063e-30	Young quiescent	Sephs2
Zbtb20	4.50263e-34	0.765334	0.586	0.536	6.939e-30	Young quiescent	Zbtb20
Dera	4.57014e-34	-0.368297	0.23	0.445	7.04304e-30	Young quiescent	Dera
Fkbp4	4.67595e-34	-0.400828	0.688	0.849	7.20611e-30	Young quiescent	Fkbp4
Rsrc1	4.6823e-34	-0.436186	0.235	0.448	7.21589e-30	Young quiescent	Rsrc1
Dlst	4.74214e-34	-0.442499	0.148	0.314	7.30812e-30	Young quiescent	Dlst
Carnmt1	4.79226e-34	-0.441508	0.265	0.485	7.38534e-30	Young quiescent	Carnmt1
Sf3b6	4.96904e-34	-0.298277	0.806	0.921	7.65778e-30	Young quiescent	Sf3b6
Eif2b1	5.60714e-34	-0.415353	0.207	0.407	8.64117e-30	Young quiescent	Eif2b1
Polr2l	6.55433e-34	-0.39295	0.209	0.408	1.01009e-29	Young quiescent	Polr2l
Mif4gd	6.94501e-34	-0.372117	0.192	0.382	1.0703e-29	Young quiescent	Mif4gd
Gps1	7.74542e-34	-0.429099	0.338	0.577	1.19365e-29	Young quiescent	Gps1
Msl3	8.44645e-34	-0.335799	0.19	0.383	1.30168e-29	Young quiescent	Msl3
Sac3d1	8.4859e-34	-0.417413	0.217	0.42	1.30776e-29	Young quiescent	Sac3d1
Tmem147	8.69134e-34	-0.419904	0.522	0.752	1.33942e-29	Young quiescent	Tmem147
Rbm15	1.02017e-33	-0.657719	0.115	0.256	1.57219e-29	Young quiescent	Rbm15
Azin1	1.02583e-33	-0.468976	0.148	0.313	1.58091e-29	Young quiescent	Azin1
Med8	1.1108e-33	-0.428616	0.251	0.468	1.71186e-29	Young quiescent	Med8
Dkc1	1.17681e-33	-0.459223	0.425	0.665	1.81358e-29	Young quiescent	Dkc1
Dusp2	1.18401e-33	0.976116	0.55	0.496	1.82468e-29	Young quiescent	Dusp2
Ddx19a	1.27874e-33	-0.418261	0.168	0.347	1.97066e-29	Young quiescent	Ddx19a
Eif6	1.33794e-33	-0.402765	0.565	0.793	2.0619e-29	Young quiescent	Eif6
Ndufb9	1.61165e-33	-0.315593	0.8	0.923	2.48372e-29	Young quiescent	Ndufb9
Mrpl55	1.64577e-33	-0.432636	0.269	0.493	2.5363e-29	Young quiescent	Mrpl55
Ap1s1	1.75991e-33	-0.390748	0.33	0.583	2.7122e-29	Young quiescent	Ap1s1
Parp2	1.84085e-33	-0.361412	0.22	0.426	2.83693e-29	Young quiescent	Parp2
Cdkn1c	2.00921e-33	1.56823	0.316	0.201	3.09639e-29	Young quiescent	Cdkn1c
Sarnp	2.15626e-33	-0.397694	0.314	0.555	3.32301e-29	Young quiescent	Sarnp
Mrpl37	2.37206e-33	-0.433285	0.131	0.288	3.65557e-29	Young quiescent	Mrpl37
Tceb1	2.44622e-33	-0.39278	0.555	0.79	3.76987e-29	Young quiescent	Tceb1
Fgfr1op	2.54665e-33	-0.569416	0.111	0.253	3.92464e-29	Young quiescent	Fgfr1op
Noc4l	2.81099e-33	-0.407596	0.163	0.339	4.33201e-29	Young quiescent	Noc4l
Mphosph10	2.81944e-33	-0.379592	0.232	0.44	4.34504e-29	Young quiescent	Mphosph10
Capg	2.8871e-33	0.531528	0.738	0.758	4.4493e-29	Young quiescent	Capg
Arrb2	3.02377e-33	-0.476929	0.141	0.3	4.65993e-29	Young quiescent	Arrb2
Flna	3.42484e-33	-0.446373	0.161	0.332	5.27802e-29	Young quiescent	Flna
Ubl7	3.43132e-33	0.665044	0.635	0.634	5.28801e-29	Young quiescent	Ubl7
Sdhb	3.68496e-33	-0.407078	0.591	0.797	5.67889e-29	Young quiescent	Sdhb
l7Rn6	3.7892e-33	-0.395286	0.31	0.548	5.83954e-29	Young quiescent	l7Rn6
Lyz2	3.88088e-33	0.430094	0.825	0.814	5.98082e-29	Young quiescent	Lyz2
Nme6	4.22846e-33	-0.402756	0.135	0.293	6.51648e-29	Young quiescent	Nme6
Mrpl49	4.31541e-33	-0.386372	0.226	0.433	6.65047e-29	Young quiescent	Mrpl49
Cntrl	4.47635e-33	-0.487814	0.144	0.302	6.89851e-29	Young quiescent	Cntrl
Mrpl27	4.63851e-33	-0.380122	0.274	0.501	7.14841e-29	Young quiescent	Mrpl27
Ubac1	7.48841e-33	-0.407654	0.171	0.348	1.15404e-28	Young quiescent	Ubac1
Aen	7.79763e-33	-0.460135	0.201	0.389	1.20169e-28	Young quiescent	Aen
Cnot1	7.97392e-33	-0.429517	0.147	0.309	1.22886e-28	Young quiescent	Cnot1
Chchd3	8.26147e-33	-0.440774	0.386	0.628	1.27317e-28	Young quiescent	Chchd3
Ing2	8.86072e-33	-0.346218	0.19	0.379	1.36553e-28	Young quiescent	Ing2
Wdr12	9.09662e-33	-0.411941	0.39	0.637	1.40188e-28	Young quiescent	Wdr12
Stt3b	9.5725e-33	-0.40038	0.238	0.45	1.47522e-28	Young quiescent	Stt3b
Ndufv1	1.04195e-32	-0.433832	0.417	0.659	1.60575e-28	Young quiescent	Ndufv1
Pcbd2	1.22455e-32	-0.393592	0.319	0.563	1.88715e-28	Young quiescent	Pcbd2
Shfm1	1.70171e-32	-0.266371	0.908	0.975	2.6225e-28	Young quiescent	Shfm1
Hars	1.8929e-32	-0.416742	0.213	0.405	2.91715e-28	Young quiescent	Hars
Psmb9	2.13978e-32	-0.366904	0.621	0.826	3.29762e-28	Young quiescent	Psmb9
Emid1	2.16393e-32	-0.580536	0.122	0.265	3.33483e-28	Young quiescent	Emid1
Chchd6	2.23374e-32	-0.407667	0.242	0.452	3.44242e-28	Young quiescent	Chchd6
Rcc2	2.32304e-32	-0.391153	0.44	0.692	3.58004e-28	Young quiescent	Rcc2
Mydgf	2.41054e-32	-0.467047	0.366	0.601	3.71489e-28	Young quiescent	Mydgf
Dbr1	2.63966e-32	-0.489909	0.113	0.254	4.06797e-28	Young quiescent	Dbr1
Xrcc1	2.68376e-32	-0.38718	0.168	0.344	4.13595e-28	Young quiescent	Xrcc1
Ddx27	2.75659e-32	-0.417858	0.314	0.544	4.24817e-28	Young quiescent	Ddx27
Capza1	2.85586e-32	-0.361894	0.283	0.512	4.40117e-28	Young quiescent	Capza1
Rwdd1	3.22545e-32	-0.383835	0.455	0.71	4.97074e-28	Young quiescent	Rwdd1
Fam212a	4.06671e-32	0.609795	0.686	0.695	6.26721e-28	Young quiescent	Fam212a
Pop4	5.19419e-32	-0.417933	0.146	0.306	8.00477e-28	Young quiescent	Pop4
9130401M01Rik	5.71598e-32	-0.365009	0.209	0.404	8.8089e-28	Young quiescent	9130401M01Rik
Rad1	6.52343e-32	-0.41063	0.133	0.286	1.00533e-27	Young quiescent	Rad1
Deb1	7.12666e-32	-0.37885	0.197	0.383	1.09829e-27	Young quiescent	Deb1
Suds3	7.4265e-32	-0.345168	0.269	0.496	1.1445e-27	Young quiescent	Suds3
Hdac2	8.79259e-32	-0.4048	0.476	0.716	1.35503e-27	Young quiescent	Hdac2
Asrgl1	9.24556e-32	-0.405416	0.233	0.434	1.42483e-27	Young quiescent	Asrgl1
Coro1c	9.31184e-32	-0.343448	0.191	0.377	1.43505e-27	Young quiescent	Coro1c
Dcp2	9.50312e-32	-0.450396	0.137	0.289	1.46453e-27	Young quiescent	Dcp2
Ints10	1.12673e-31	-0.403899	0.13	0.281	1.73641e-27	Young quiescent	Ints10
Larp1	1.14449e-31	-0.408468	0.196	0.379	1.76377e-27	Young quiescent	Larp1
Tssc1	1.41067e-31	-0.404911	0.118	0.263	2.17399e-27	Young quiescent	Tssc1
Ptpn7	1.59331e-31	-0.378777	0.44	0.694	2.45545e-27	Young quiescent	Ptpn7
Mrps36	2.12119e-31	-0.378911	0.352	0.597	3.26897e-27	Young quiescent	Mrps36
Tmem183a	2.24328e-31	-0.390085	0.153	0.316	3.45712e-27	Young quiescent	Tmem183a
Sf3a1	2.29632e-31	-0.382141	0.187	0.37	3.53885e-27	Young quiescent	Sf3a1
Exosc9	2.61884e-31	-0.417696	0.156	0.321	4.03589e-27	Young quiescent	Exosc9
Mycn	2.98664e-31	1.05231	0.481	0.397	4.60271e-27	Young quiescent	Mycn
Tprgl	3.0131e-31	0.607856	0.657	0.669	4.64348e-27	Young quiescent	Tprgl
Srrm1	3.25412e-31	-0.371388	0.547	0.79	5.01492e-27	Young quiescent	Srrm1
Apopt1	3.39392e-31	-0.336186	0.232	0.437	5.23037e-27	Young quiescent	Apopt1
2011-09-01	3.83499e-31	-0.419275	0.121	0.264	5.9101e-27	Young quiescent	2011-09-01
Eif4g1	4.14715e-31	-0.414138	0.311	0.533	6.39118e-27	Young quiescent	Eif4g1
Eif3g	4.92095e-31	-0.366772	0.666	0.838	7.58368e-27	Young quiescent	Eif3g
Smek1	5.29218e-31	-0.381417	0.141	0.297	8.15578e-27	Young quiescent	Smek1
Tgs1	5.34039e-31	-0.353364	0.245	0.455	8.23008e-27	Young quiescent	Tgs1
Polr2f	5.44548e-31	-0.372062	0.634	0.819	8.39203e-27	Young quiescent	Polr2f
E2f6	5.45835e-31	-0.350248	0.134	0.287	8.41186e-27	Young quiescent	E2f6
Tardbp	5.70099e-31	-0.374883	0.33	0.571	8.7858e-27	Young quiescent	Tardbp
Psma3	5.88826e-31	-0.272795	0.814	0.92	9.0744e-27	Young quiescent	Psma3
Cs	6.30489e-31	-0.355767	0.228	0.428	9.71646e-27	Young quiescent	Cs
Taf6	6.50546e-31	-0.432679	0.14	0.294	1.00256e-26	Young quiescent	Taf6
Eva1b	6.66066e-31	1.26575	0.358	0.258	1.02647e-26	Young quiescent	Eva1b
Exosc7	6.71918e-31	-0.40789	0.499	0.745	1.03549e-26	Young quiescent	Exosc7
Cklf	6.89085e-31	-0.411279	0.148	0.305	1.06195e-26	Young quiescent	Cklf
Krtcap2	7.25657e-31	-0.280245	0.83	0.938	1.11831e-26	Young quiescent	Krtcap2
Uxs1	7.5974e-31	-0.442055	0.149	0.307	1.17084e-26	Young quiescent	Uxs1
Tyrobp	8.4662e-31	-0.891878	0.18	0.327	1.30473e-26	Young quiescent	Tyrobp
Mtx1	8.54775e-31	-0.343801	0.227	0.43	1.31729e-26	Young quiescent	Mtx1
Mettl6	8.92161e-31	-0.358247	0.15	0.311	1.37491e-26	Young quiescent	Mettl6
Nfya	9.4358e-31	-0.336323	0.169	0.34	1.45415e-26	Young quiescent	Nfya
Cops5	9.81191e-31	-0.356384	0.388	0.648	1.51211e-26	Young quiescent	Cops5
Tsfm	1.06861e-30	-0.391972	0.271	0.484	1.64684e-26	Young quiescent	Tsfm
Ltv1	1.13575e-30	-0.366044	0.198	0.382	1.7503e-26	Young quiescent	Ltv1
Slc50a1	1.3344e-30	0.638059	0.632	0.636	2.05645e-26	Young quiescent	Slc50a1
Ube2i	1.39104e-30	-0.309565	0.709	0.885	2.14374e-26	Young quiescent	Ube2i
Rab38	1.46714e-30	0.498619	0.762	0.791	2.26101e-26	Young quiescent	Rab38
Mrpl16	1.4885e-30	-0.385802	0.251	0.459	2.29393e-26	Young quiescent	Mrpl16
Smdt1	1.52193e-30	-0.374461	0.623	0.829	2.34545e-26	Young quiescent	Smdt1
Cib1	1.61544e-30	-0.349429	0.227	0.425	2.48956e-26	Young quiescent	Cib1
Adrm1	1.67542e-30	-0.348208	0.257	0.47	2.58198e-26	Young quiescent	Adrm1
Phgdh	1.72594e-30	-0.337282	0.753	0.887	2.65985e-26	Young quiescent	Phgdh
Ezr	1.92085e-30	-0.376018	0.246	0.451	2.96023e-26	Young quiescent	Ezr
Arl2	1.93077e-30	-0.361111	0.254	0.464	2.97552e-26	Young quiescent	Arl2
Usmg5	2.06485e-30	-0.361945	0.652	0.852	3.18214e-26	Young quiescent	Usmg5
Stk16	2.26709e-30	-0.366188	0.391	0.636	3.49381e-26	Young quiescent	Stk16
B4galnt1	2.27323e-30	-0.449423	0.186	0.358	3.50327e-26	Young quiescent	B4galnt1
Prelid1	2.54705e-30	-0.382752	0.541	0.783	3.92526e-26	Young quiescent	Prelid1
Bcl2l12	2.6658e-30	-0.367962	0.286	0.507	4.10827e-26	Young quiescent	Bcl2l12
Zfand5	2.74243e-30	0.619342	0.683	0.704	4.22636e-26	Young quiescent	Zfand5
Tomm5	2.81556e-30	-0.391249	0.656	0.847	4.33906e-26	Young quiescent	Tomm5
Scaf11	2.8195e-30	-0.362458	0.35	0.595	4.34513e-26	Young quiescent	Scaf11
Strap	2.84179e-30	-0.403868	0.518	0.751	4.37948e-26	Young quiescent	Strap
Taf12	2.86794e-30	-0.362088	0.231	0.43	4.41979e-26	Young quiescent	Taf12
Smco4	2.9589e-30	-0.388953	0.228	0.423	4.55996e-26	Young quiescent	Smco4
Ap2s1	3.05124e-30	-0.347129	0.604	0.822	4.70227e-26	Young quiescent	Ap2s1
Slc1a5	3.72709e-30	-0.374	0.227	0.418	5.74381e-26	Young quiescent	Slc1a5
Smn1	3.80533e-30	-0.344155	0.223	0.422	5.86439e-26	Young quiescent	Smn1
Tap1	3.8123e-30	-0.357717	0.317	0.546	5.87513e-26	Young quiescent	Tap1
Dnajc19	4.09583e-30	-0.408419	0.448	0.697	6.31209e-26	Young quiescent	Dnajc19
Rer1	4.14592e-30	-0.362004	0.571	0.806	6.38927e-26	Young quiescent	Rer1
Anxa5	4.87373e-30	0.577871	0.676	0.684	7.51091e-26	Young quiescent	Anxa5
Kars	5.89795e-30	-0.38609	0.289	0.511	9.08932e-26	Young quiescent	Kars
Rnf219	6.21834e-30	-0.4016	0.129	0.274	9.58308e-26	Young quiescent	Rnf219
Ptdss2	6.29573e-30	-0.422315	0.124	0.267	9.70235e-26	Young quiescent	Ptdss2
Sox4	7.35107e-30	0.662165	0.795	0.807	1.13287e-25	Young quiescent	Sox4
Uba7	7.36636e-30	0.890898	0.515	0.468	1.13523e-25	Young quiescent	Uba7
Cetn3	8.03591e-30	-0.34452	0.629	0.836	1.23841e-25	Young quiescent	Cetn3
Mrpl47	8.70492e-30	-0.375196	0.132	0.28	1.34152e-25	Young quiescent	Mrpl47
Plaa	9.47539e-30	-0.288205	0.178	0.354	1.46025e-25	Young quiescent	Plaa
Fzr1	1.02171e-29	-0.564044	0.238	0.417	1.57456e-25	Young quiescent	Fzr1
Pabpc4	1.02864e-29	-0.406193	0.127	0.269	1.58524e-25	Young quiescent	Pabpc4
Actb	1.04304e-29	-0.475384	0.995	1	1.60743e-25	Young quiescent	Actb
Pdcd4	1.10094e-29	-0.591198	0.345	0.548	1.69665e-25	Young quiescent	Pdcd4
Rpf2	1.11784e-29	-0.394651	0.22	0.409	1.72271e-25	Young quiescent	Rpf2
Ubc	1.14469e-29	0.377223	0.861	0.855	1.76409e-25	Young quiescent	Ubc
Wdr5	1.25297e-29	-0.335113	0.208	0.396	1.93095e-25	Young quiescent	Wdr5
Gm9844	1.26777e-29	-0.42384	0.118	0.254	1.95376e-25	Young quiescent	Gm9844
Scamp3	1.48459e-29	-0.375073	0.284	0.498	2.2879e-25	Young quiescent	Scamp3
Zdhhc6	1.61248e-29	-0.37171	0.19	0.367	2.485e-25	Young quiescent	Zdhhc6
Eefsec	1.72033e-29	-0.346211	0.221	0.413	2.6512e-25	Young quiescent	Eefsec
Smarcad1	1.88107e-29	-0.319044	0.151	0.308	2.89892e-25	Young quiescent	Smarcad1
Brcc3	1.89105e-29	-0.388317	0.179	0.352	2.9143e-25	Young quiescent	Brcc3
Sms	2.01458e-29	-0.373633	0.35	0.585	3.10467e-25	Young quiescent	Sms
Ddx1	2.01827e-29	-0.407703	0.319	0.543	3.11036e-25	Young quiescent	Ddx1
Slco3a1	2.06198e-29	-0.442448	0.161	0.315	3.17772e-25	Young quiescent	Slco3a1
Prkrip1	2.50897e-29	-0.330076	0.133	0.281	3.86657e-25	Young quiescent	Prkrip1
Ssbp4	2.61942e-29	-0.376585	0.374	0.621	4.03679e-25	Young quiescent	Ssbp4
Mad2l2	2.63808e-29	-0.403723	0.195	0.371	4.06555e-25	Young quiescent	Mad2l2
Xpnpep1	2.6888e-29	-0.354659	0.169	0.336	4.14371e-25	Young quiescent	Xpnpep1
Sucla2	2.7218e-29	-0.359229	0.24	0.442	4.19456e-25	Young quiescent	Sucla2
Ube2n	2.74832e-29	-0.36936	0.598	0.802	4.23543e-25	Young quiescent	Ube2n
Kcnab2	2.78272e-29	-0.391515	0.152	0.308	4.28846e-25	Young quiescent	Kcnab2
Rpia	2.93282e-29	-0.373283	0.369	0.595	4.51977e-25	Young quiescent	Rpia
Selk	2.96819e-29	0.352359	0.848	0.881	4.57428e-25	Young quiescent	Selk
Clic4	3.0615e-29	-0.366998	0.134	0.279	4.71808e-25	Young quiescent	Clic4
Nsmce2	3.07524e-29	-0.370558	0.274	0.491	4.73925e-25	Young quiescent	Nsmce2
Mgst1	3.08399e-29	1.34481	0.314	0.207	4.75273e-25	Young quiescent	Mgst1
U2surp	3.41596e-29	-0.369299	0.376	0.619	5.26433e-25	Young quiescent	U2surp
Pgk1	3.54785e-29	-0.351543	0.166	0.331	5.4676e-25	Young quiescent	Pgk1
Surf4	3.80353e-29	-0.304605	0.205	0.389	5.86161e-25	Young quiescent	Surf4
Mrpl57	3.92802e-29	-0.378693	0.475	0.711	6.05348e-25	Young quiescent	Mrpl57
Stag1	4.43712e-29	-0.342728	0.171	0.337	6.83804e-25	Young quiescent	Stag1
Mapre1	5.0207e-29	-0.386131	0.5	0.732	7.7374e-25	Young quiescent	Mapre1
Vdac3	5.0419e-29	-0.38882	0.456	0.697	7.77007e-25	Young quiescent	Vdac3
Sf3a2	5.11626e-29	-0.332657	0.255	0.465	7.88467e-25	Young quiescent	Sf3a2
Lars	5.92408e-29	-0.294917	0.178	0.349	9.12959e-25	Young quiescent	Lars
Nceh1	7.28807e-29	1.15628	0.401	0.321	1.12316e-24	Young quiescent	Nceh1
Polr2b	8.32932e-29	-0.301752	0.132	0.278	1.28363e-24	Young quiescent	Polr2b
Polr2a	9.53424e-29	-0.333986	0.197	0.373	1.46932e-24	Young quiescent	Polr2a
Hnrnpm	9.6746e-29	-0.349718	0.554	0.774	1.49095e-24	Young quiescent	Hnrnpm
Asna1	1.00648e-28	-0.353139	0.186	0.361	1.55108e-24	Young quiescent	Asna1
Bri3	1.10328e-28	0.486587	0.726	0.768	1.70027e-24	Young quiescent	Bri3
Nt5c	1.14629e-28	-0.370365	0.347	0.578	1.76655e-24	Young quiescent	Nt5c
Zbtb8os	1.18198e-28	-0.356575	0.203	0.386	1.82154e-24	Young quiescent	Zbtb8os
Hnrnpl	1.18568e-28	-0.379633	0.383	0.625	1.82725e-24	Young quiescent	Hnrnpl
Slc35b2	1.2297e-28	-0.346234	0.217	0.404	1.89508e-24	Young quiescent	Slc35b2
Gnl3	1.24372e-28	-0.369022	0.422	0.658	1.91669e-24	Young quiescent	Gnl3
Mrps14	1.35001e-28	-0.297032	0.698	0.87	2.0805e-24	Young quiescent	Mrps14
Timm9	1.39234e-28	-0.359519	0.28	0.493	2.14574e-24	Young quiescent	Timm9
Ide	1.43149e-28	-0.316992	0.146	0.299	2.20606e-24	Young quiescent	Ide
Zbtb45	1.48974e-28	-0.359539	0.137	0.283	2.29584e-24	Young quiescent	Zbtb45
Ppp1r7	1.56308e-28	-0.28616	0.19	0.368	2.40886e-24	Young quiescent	Ppp1r7
Rabl6	1.60162e-28	-0.306106	0.221	0.412	2.46826e-24	Young quiescent	Rabl6
Ctsl	1.61077e-28	1.3949	0.331	0.238	2.48236e-24	Young quiescent	Ctsl
Ninj1	1.72665e-28	0.527217	0.73	0.781	2.66094e-24	Young quiescent	Ninj1
Tomm20	1.76208e-28	-0.263062	0.883	0.957	2.71554e-24	Young quiescent	Tomm20
A430005L14Rik	1.90345e-28	-0.388397	0.263	0.464	2.93341e-24	Young quiescent	A430005L14Rik
Ppp1r8	1.95954e-28	-0.323403	0.196	0.373	3.01984e-24	Young quiescent	Ppp1r8
Mtx2	1.99601e-28	-0.360043	0.308	0.531	3.07606e-24	Young quiescent	Mtx2
Tbl3	2.03287e-28	-0.393108	0.161	0.321	3.13286e-24	Young quiescent	Tbl3
Srrt	2.03455e-28	-0.343022	0.291	0.507	3.13545e-24	Young quiescent	Srrt
Mrps22	2.20256e-28	-0.356234	0.146	0.3	3.39437e-24	Young quiescent	Mrps22
Muc13	2.27115e-28	-0.3167	0.348	0.574	3.50007e-24	Young quiescent	Muc13
Ftsj3	2.29962e-28	-0.347879	0.203	0.383	3.54395e-24	Young quiescent	Ftsj3
Hras	2.31671e-28	-0.377713	0.18	0.347	3.57028e-24	Young quiescent	Hras
Pak1ip1	2.65898e-28	-0.290608	0.345	0.589	4.09776e-24	Young quiescent	Pak1ip1
Lrwd1	2.93435e-28	-0.303008	0.257	0.466	4.52213e-24	Young quiescent	Lrwd1
Bri3bp	3.05006e-28	-0.312612	0.288	0.508	4.70044e-24	Young quiescent	Bri3bp
Seh1l	3.13796e-28	-0.337894	0.222	0.413	4.83591e-24	Young quiescent	Seh1l
Grwd1	3.30986e-28	-0.281879	0.198	0.379	5.10082e-24	Young quiescent	Grwd1
Mrps26	3.98475e-28	-0.381463	0.432	0.667	6.1409e-24	Young quiescent	Mrps26
mt-Nd1	4.13665e-28	-0.260066	0.998	0.998	6.37499e-24	Young quiescent	mt-Nd1
Psmd1	5.84587e-28	-0.374031	0.346	0.568	9.00907e-24	Young quiescent	Psmd1
Usp14	5.96499e-28	-0.298154	0.3	0.524	9.19265e-24	Young quiescent	Usp14
Rps27rt	6.07322e-28	0.548394	0.694	0.737	9.35944e-24	Young quiescent	Rps27rt
Cndp2	6.22511e-28	-0.401365	0.144	0.292	9.59351e-24	Young quiescent	Cndp2
Ptp4a1	6.22529e-28	-0.308014	0.262	0.468	9.5938e-24	Young quiescent	Ptp4a1
Gfer	6.75483e-28	-0.3512	0.257	0.457	1.04099e-23	Young quiescent	Gfer
Rrbp1	7.70369e-28	-0.331403	0.351	0.581	1.18722e-23	Young quiescent	Rrbp1
Ino80e	7.93796e-28	-0.293195	0.298	0.53	1.22332e-23	Young quiescent	Ino80e
Trap1	8.09835e-28	-0.381915	0.271	0.47	1.24804e-23	Young quiescent	Trap1
Dnajc8	8.89902e-28	-0.332032	0.603	0.811	1.37143e-23	Young quiescent	Dnajc8
Dhrs7b	9.25445e-28	-0.277819	0.138	0.286	1.4262e-23	Young quiescent	Dhrs7b
Adsl	9.61914e-28	-0.349399	0.269	0.472	1.48241e-23	Young quiescent	Adsl
Chtop	9.97597e-28	-0.355855	0.332	0.557	1.5374e-23	Young quiescent	Chtop
Cfap20	1.12628e-27	-0.336511	0.331	0.566	1.73571e-23	Young quiescent	Cfap20
Rrs1	1.19686e-27	-0.404584	0.347	0.572	1.84448e-23	Young quiescent	Rrs1
Arhgdib	1.35009e-27	0.27454	0.95	0.96	2.08062e-23	Young quiescent	Arhgdib
Tuba1a	1.36461e-27	-0.382001	0.163	0.316	2.103e-23	Young quiescent	Tuba1a
Apmap	1.42007e-27	-0.300369	0.138	0.283	2.18847e-23	Young quiescent	Apmap
Psmc2	1.5146e-27	-0.359902	0.426	0.663	2.33415e-23	Young quiescent	Psmc2
2810428I15Rik	1.56115e-27	-0.354171	0.467	0.702	2.40588e-23	Young quiescent	2810428I15Rik
Tmem59	1.57542e-27	0.365307	0.842	0.869	2.42789e-23	Young quiescent	Tmem59
Sec13	1.58521e-27	-0.359279	0.274	0.482	2.44297e-23	Young quiescent	Sec13
Mrps18b	1.88388e-27	-0.358158	0.271	0.478	2.90325e-23	Young quiescent	Mrps18b
Birc6	2.08871e-27	-0.421003	0.208	0.381	3.21891e-23	Young quiescent	Birc6
Tmem39b	2.23926e-27	-0.397572	0.175	0.334	3.45092e-23	Young quiescent	Tmem39b
Mrps24	2.35256e-27	-0.337403	0.586	0.799	3.62553e-23	Young quiescent	Mrps24
Pspc1	2.52529e-27	-0.31526	0.139	0.286	3.89173e-23	Young quiescent	Pspc1
Got2	2.57727e-27	-0.375714	0.356	0.579	3.97183e-23	Young quiescent	Got2
Bola2	2.60238e-27	-0.330282	0.531	0.756	4.01053e-23	Young quiescent	Bola2
Ctcf	2.79439e-27	-0.334367	0.366	0.597	4.30644e-23	Young quiescent	Ctcf
Atxn7l3b	3.34544e-27	0.434378	0.77	0.79	5.15565e-23	Young quiescent	Atxn7l3b
Prpf4	3.50424e-27	-0.381066	0.145	0.291	5.40039e-23	Young quiescent	Prpf4
Fam92a	4.25206e-27	-0.35931	0.32	0.547	6.55284e-23	Young quiescent	Fam92a
Fyb	4.58291e-27	-0.311613	0.281	0.486	7.06272e-23	Young quiescent	Fyb
Osgep	4.58774e-27	-0.361386	0.395	0.634	7.07017e-23	Young quiescent	Osgep
Thoc3	4.70898e-27	-0.322317	0.304	0.526	7.25702e-23	Young quiescent	Thoc3
Pgam1	4.72665e-27	-0.426837	0.63	0.811	7.28424e-23	Young quiescent	Pgam1
Bop1	4.84368e-27	-0.319903	0.179	0.343	7.46459e-23	Young quiescent	Bop1
Polr3k	5.62395e-27	-0.360267	0.36	0.594	8.66707e-23	Young quiescent	Polr3k
Top2b	5.83364e-27	-0.268951	0.233	0.426	8.99023e-23	Young quiescent	Top2b
Tmx1	7.82971e-27	-0.320899	0.323	0.555	1.20664e-22	Young quiescent	Tmx1
Gabarap	8.14995e-27	0.382059	0.865	0.895	1.25599e-22	Young quiescent	Gabarap
Fam49b	8.6605e-27	-0.376691	0.415	0.649	1.33467e-22	Young quiescent	Fam49b
Srsf4	8.7064e-27	-0.331623	0.372	0.607	1.34174e-22	Young quiescent	Srsf4
Pym1	8.89861e-27	-0.284412	0.169	0.33	1.37137e-22	Young quiescent	Pym1
Vasp	9.00014e-27	0.486551	0.706	0.734	1.38701e-22	Young quiescent	Vasp
Tmem180	9.36894e-27	-0.353803	0.134	0.273	1.44385e-22	Young quiescent	Tmem180
Rpain	9.54654e-27	-0.322949	0.237	0.424	1.47122e-22	Young quiescent	Rpain
Msh2	1.01515e-26	-0.316126	0.27	0.471	1.56445e-22	Young quiescent	Msh2
Dhx15	1.06059e-26	-0.314212	0.283	0.495	1.63447e-22	Young quiescent	Dhx15
Elp5	1.07007e-26	-0.295961	0.207	0.387	1.64909e-22	Young quiescent	Elp5
Mphosph6	1.07681e-26	-0.289538	0.187	0.354	1.65948e-22	Young quiescent	Mphosph6
Srsf9	1.15815e-26	-0.299387	0.346	0.574	1.78482e-22	Young quiescent	Srsf9
Litaf	1.20794e-26	-0.37227	0.138	0.279	1.86156e-22	Young quiescent	Litaf
Pcbp1	1.39359e-26	-0.262137	0.761	0.908	2.14767e-22	Young quiescent	Pcbp1
Laptm5	1.46872e-26	0.374748	0.842	0.884	2.26345e-22	Young quiescent	Laptm5
Sf3a3	1.50718e-26	-0.332622	0.362	0.601	2.32271e-22	Young quiescent	Sf3a3
Ncbp3	1.67281e-26	-0.320048	0.129	0.265	2.57797e-22	Young quiescent	Ncbp3
Actr1a	1.67792e-26	-0.353665	0.16	0.313	2.58585e-22	Young quiescent	Actr1a
Zwint	1.73876e-26	-0.328823	0.391	0.628	2.67961e-22	Young quiescent	Zwint
Pelo	1.76179e-26	-0.27139	0.173	0.334	2.7151e-22	Young quiescent	Pelo
Ola1	1.80595e-26	-0.344754	0.369	0.599	2.78315e-22	Young quiescent	Ola1
Ndufb2	1.80957e-26	-0.357603	0.536	0.759	2.78873e-22	Young quiescent	Ndufb2
Tcf3	2.23526e-26	-0.322552	0.406	0.639	3.44476e-22	Young quiescent	Tcf3
Lage3	2.26179e-26	-0.342365	0.525	0.755	3.48565e-22	Young quiescent	Lage3
Tmem248	2.32645e-26	-0.32607	0.158	0.31	3.5853e-22	Young quiescent	Tmem248
Tmed2	2.3815e-26	-0.277171	0.793	0.914	3.67013e-22	Young quiescent	Tmed2
Xrcc6	2.49476e-26	-0.347324	0.214	0.391	3.84468e-22	Young quiescent	Xrcc6
Dhx9	2.81844e-26	-0.339057	0.156	0.305	4.34349e-22	Young quiescent	Dhx9
Kat7	2.85152e-26	-0.356127	0.136	0.275	4.39448e-22	Young quiescent	Kat7
Fam162a	3.01542e-26	-0.368133	0.433	0.666	4.64706e-22	Young quiescent	Fam162a
Asap1	3.08379e-26	-0.283116	0.255	0.453	4.75242e-22	Young quiescent	Asap1
Tnip3	3.18391e-26	1.54933	0.273	0.174	4.90673e-22	Young quiescent	Tnip3
Sh3bgrl3	3.22009e-26	-0.251258	0.928	0.976	4.96248e-22	Young quiescent	Sh3bgrl3
Psmc3	3.25139e-26	-0.340112	0.492	0.728	5.01071e-22	Young quiescent	Psmc3
Pycard	3.26515e-26	-0.334766	0.505	0.739	5.03192e-22	Young quiescent	Pycard
Ubn1	3.4236e-26	-0.308687	0.311	0.531	5.27612e-22	Young quiescent	Ubn1
Fam195a	3.81833e-26	-0.373381	0.154	0.3	5.88443e-22	Young quiescent	Fam195a
Cars2	3.94771e-26	-0.303698	0.137	0.278	6.08382e-22	Young quiescent	Cars2
Mrps12	3.96345e-26	-0.348407	0.46	0.702	6.10807e-22	Young quiescent	Mrps12
Cct7	4.22258e-26	-0.286931	0.748	0.88	6.50742e-22	Young quiescent	Cct7
Reep5	4.2274e-26	-0.377228	0.498	0.727	6.51485e-22	Young quiescent	Reep5
Lzic	4.27364e-26	-0.379445	0.122	0.253	6.58611e-22	Young quiescent	Lzic
Tcof1	4.57266e-26	-0.282844	0.287	0.496	7.04693e-22	Young quiescent	Tcof1
Dnajc21	4.61498e-26	-0.344026	0.14	0.281	7.11215e-22	Young quiescent	Dnajc21
Nubp2	5.15399e-26	-0.339464	0.292	0.5	7.94282e-22	Young quiescent	Nubp2
Mecom	5.34072e-26	1.31386	0.306	0.208	8.23058e-22	Young quiescent	Mecom
Amdhd2	5.7546e-26	-0.335469	0.121	0.251	8.86842e-22	Young quiescent	Amdhd2
Odf2	5.80415e-26	-0.391355	0.14	0.278	8.94477e-22	Young quiescent	Odf2
Gtf2e2	5.92103e-26	-0.302065	0.253	0.448	9.12489e-22	Young quiescent	Gtf2e2
Rtn3	6.1277e-26	-0.343304	0.438	0.668	9.44339e-22	Young quiescent	Rtn3
Htra2	6.27198e-26	-0.37165	0.274	0.471	9.66575e-22	Young quiescent	Htra2
Glrx5	9.41636e-26	-0.447599	0.5	0.722	1.45116e-21	Young quiescent	Glrx5
Actr2	9.82846e-26	-0.315487	0.331	0.558	1.51466e-21	Young quiescent	Actr2
Ndufv2	1.08034e-25	-0.304336	0.643	0.833	1.66491e-21	Young quiescent	Ndufv2
2810006K23Rik	1.19055e-25	-0.374862	0.122	0.251	1.83475e-21	Young quiescent	2810006K23Rik
Stard7	1.25582e-25	-0.289828	0.275	0.488	1.93535e-21	Young quiescent	Stard7
Larp4b	1.61752e-25	-0.317474	0.236	0.423	2.49275e-21	Young quiescent	Larp4b
Kdm2b	1.66182e-25	-0.277855	0.185	0.349	2.56102e-21	Young quiescent	Kdm2b
Sephs1	1.69163e-25	-0.355692	0.137	0.274	2.60697e-21	Young quiescent	Sephs1
Metap2	1.79091e-25	-0.358964	0.662	0.843	2.75997e-21	Young quiescent	Metap2
Xrn2	1.86165e-25	-0.299254	0.347	0.577	2.869e-21	Young quiescent	Xrn2
Hnrnpul2	1.94845e-25	-0.316095	0.246	0.437	3.00275e-21	Young quiescent	Hnrnpul2
Kif23	1.96735e-25	-0.613797	0.129	0.255	3.03188e-21	Young quiescent	Kif23
Smndc1	2.10945e-25	-0.265458	0.153	0.3	3.25087e-21	Young quiescent	Smndc1
Prrc2a	2.1246e-25	-0.25098	0.22	0.405	3.27422e-21	Young quiescent	Prrc2a
PISD	2.2784e-25	0.636592	0.612	0.622	3.51125e-21	Young quiescent	PISD
Ngfrap1	2.29902e-25	-0.309958	0.758	0.899	3.54303e-21	Young quiescent	Ngfrap1
Nop16	2.33917e-25	-0.301456	0.282	0.487	3.60489e-21	Young quiescent	Nop16
Tra2b	2.39754e-25	-0.271631	0.703	0.88	3.69485e-21	Young quiescent	Tra2b
H2-T23	2.56365e-25	0.499252	0.702	0.726	3.95085e-21	Young quiescent	H2-T23
Gm10250	2.57314e-25	-0.367669	0.124	0.254	3.96546e-21	Young quiescent	Gm10250
Bnip1	2.91962e-25	-0.266928	0.155	0.304	4.49943e-21	Young quiescent	Bnip1
Lman1	3.02853e-25	-0.305067	0.26	0.456	4.66727e-21	Young quiescent	Lman1
Mrpl35	3.14308e-25	-0.323143	0.356	0.588	4.8438e-21	Young quiescent	Mrpl35
Rnaseh1	3.18715e-25	-0.275567	0.149	0.294	4.91171e-21	Young quiescent	Rnaseh1
Dcaf7	4.07645e-25	-0.257453	0.19	0.355	6.28222e-21	Young quiescent	Dcaf7
Gcsh	4.11539e-25	-0.293743	0.35	0.579	6.34222e-21	Young quiescent	Gcsh
Vdac2	4.29558e-25	-0.285462	0.725	0.873	6.61991e-21	Young quiescent	Vdac2
Utp14a	4.6614e-25	-0.261275	0.212	0.387	7.18369e-21	Young quiescent	Utp14a
Mbd3	5.19277e-25	-0.344271	0.467	0.698	8.00258e-21	Young quiescent	Mbd3
Trnt1	5.21582e-25	-0.277713	0.198	0.366	8.03811e-21	Young quiescent	Trnt1
Smarcb1	5.30214e-25	-0.319759	0.414	0.652	8.17112e-21	Young quiescent	Smarcb1
Srprb	5.34352e-25	-0.272273	0.162	0.312	8.2349e-21	Young quiescent	Srprb
Sf1	5.44994e-25	-0.29155	0.35	0.58	8.3989e-21	Young quiescent	Sf1
Slc6a13	5.56834e-25	-0.387427	0.145	0.281	8.58136e-21	Young quiescent	Slc6a13
Caprin1	5.64962e-25	-0.323408	0.435	0.678	8.70662e-21	Young quiescent	Caprin1
Fcho1	6.71065e-25	-0.258866	0.25	0.442	1.03418e-20	Young quiescent	Fcho1
Acin1	7.32268e-25	-0.299293	0.469	0.708	1.1285e-20	Young quiescent	Acin1
Fam172a	8.57265e-25	-0.318367	0.171	0.324	1.32113e-20	Young quiescent	Fam172a
Cnot3	8.71594e-25	-0.328151	0.149	0.289	1.34321e-20	Young quiescent	Cnot3
Usp10	9.3566e-25	-0.33713	0.137	0.271	1.44195e-20	Young quiescent	Usp10
Hypk	9.5801e-25	-0.298025	0.276	0.478	1.47639e-20	Young quiescent	Hypk
Ddx21	1.0158e-24	-0.314958	0.288	0.488	1.56546e-20	Young quiescent	Ddx21
Ppif	1.11177e-24	-0.363095	0.407	0.625	1.71334e-20	Young quiescent	Ppif
Wdr74	1.20935e-24	-0.280616	0.283	0.491	1.86373e-20	Young quiescent	Wdr74
Acadl	1.23327e-24	-0.326064	0.369	0.589	1.90059e-20	Young quiescent	Acadl
Gsr	1.38966e-24	-0.388706	0.316	0.523	2.1416e-20	Young quiescent	Gsr
Serf1	1.49684e-24	-0.273482	0.305	0.521	2.30678e-20	Young quiescent	Serf1
Atad3a	1.52894e-24	-0.315698	0.281	0.474	2.35624e-20	Young quiescent	Atad3a
Grpel1	1.82317e-24	-0.350566	0.423	0.641	2.80969e-20	Young quiescent	Grpel1
Mgme1	1.96367e-24	-0.296697	0.155	0.3	3.02621e-20	Young quiescent	Mgme1
Pycrl	2.11163e-24	-0.268305	0.281	0.486	3.25424e-20	Young quiescent	Pycrl
Tor1aip2	2.27e-24	-0.253902	0.194	0.358	3.4983e-20	Young quiescent	Tor1aip2
Tsen15	2.32098e-24	-0.315969	0.293	0.505	3.57686e-20	Young quiescent	Tsen15
mt-Nd4l	2.38343e-24	-0.301407	0.214	0.385	3.6731e-20	Young quiescent	mt-Nd4l
Bzw1	2.5677e-24	-0.30655	0.535	0.754	3.95708e-20	Young quiescent	Bzw1
Tpr	2.81328e-24	-0.285554	0.574	0.793	4.33554e-20	Young quiescent	Tpr
Sec61g	2.93886e-24	-0.278413	0.827	0.936	4.52907e-20	Young quiescent	Sec61g
Camk2d	3.31247e-24	1.1323	0.348	0.263	5.10485e-20	Young quiescent	Camk2d
Ubtf	3.49782e-24	-0.281158	0.335	0.555	5.39048e-20	Young quiescent	Ubtf
Ormdl2	3.62915e-24	-0.265195	0.317	0.538	5.59289e-20	Young quiescent	Ormdl2
Txnl1	3.67401e-24	-0.322106	0.685	0.843	5.66201e-20	Young quiescent	Txnl1
Srek1	3.74724e-24	-0.261579	0.234	0.415	5.77487e-20	Young quiescent	Srek1
Phf6	3.91381e-24	-0.282896	0.146	0.283	6.03157e-20	Young quiescent	Phf6
Snrpa	4.47336e-24	-0.329919	0.423	0.649	6.8939e-20	Young quiescent	Snrpa
Acp1	4.54447e-24	-0.311275	0.448	0.69	7.00349e-20	Young quiescent	Acp1
Vma21	4.64662e-24	-0.250492	0.224	0.405	7.16091e-20	Young quiescent	Vma21
Atf1	4.84527e-24	-0.277368	0.292	0.498	7.46705e-20	Young quiescent	Atf1
Mrpl22	5.15603e-24	-0.283662	0.27	0.468	7.94596e-20	Young quiescent	Mrpl22
Ddx56	5.52466e-24	-0.284618	0.248	0.434	8.51406e-20	Young quiescent	Ddx56
Hp1bp3	5.85976e-24	-0.381382	0.476	0.708	9.03047e-20	Young quiescent	Hp1bp3
Ube2m	5.99198e-24	-0.338439	0.324	0.528	9.23424e-20	Young quiescent	Ube2m
Ilkap	6.17424e-24	-0.297148	0.333	0.554	9.51513e-20	Young quiescent	Ilkap
Tmem160	6.28193e-24	-0.32164	0.548	0.777	9.68108e-20	Young quiescent	Tmem160
Brd8	6.79956e-24	-0.310215	0.273	0.465	1.04788e-19	Young quiescent	Brd8
Elavl1	7.69155e-24	-0.294266	0.464	0.699	1.18534e-19	Young quiescent	Elavl1
Faap100	8.31643e-24	-0.338404	0.129	0.258	1.28164e-19	Young quiescent	Faap100
Cux1	9.07877e-24	-0.273481	0.458	0.699	1.39913e-19	Young quiescent	Cux1
Ripk3	1.15439e-23	-0.266365	0.299	0.508	1.77903e-19	Young quiescent	Ripk3
Dcps	1.16243e-23	-0.301509	0.388	0.619	1.79142e-19	Young quiescent	Dcps
Spint2	1.20911e-23	0.310159	0.862	0.895	1.86335e-19	Young quiescent	Spint2
Usp5	1.22195e-23	-0.267717	0.22	0.393	1.88314e-19	Young quiescent	Usp5
Ydjc	1.3707e-23	-0.359925	0.173	0.319	2.11239e-19	Young quiescent	Ydjc
Plp2	1.3891e-23	-0.373282	0.242	0.416	2.14074e-19	Young quiescent	Plp2
Tst	1.41227e-23	-0.346284	0.13	0.256	2.17644e-19	Young quiescent	Tst
Lyl1	1.46114e-23	0.401961	0.794	0.828	2.25176e-19	Young quiescent	Lyl1
Sf3b3	1.46239e-23	-0.296108	0.295	0.498	2.25368e-19	Young quiescent	Sf3b3
Msrb1	1.51224e-23	-0.358746	0.237	0.408	2.33051e-19	Young quiescent	Msrb1
Taf15	1.53866e-23	-0.261441	0.244	0.428	2.37122e-19	Young quiescent	Taf15
Upf3a	1.56301e-23	-0.334203	0.183	0.336	2.40876e-19	Young quiescent	Upf3a
Sh3glb2	1.60538e-23	-0.292094	0.172	0.32	2.47405e-19	Young quiescent	Sh3glb2
Ndufb5	1.70199e-23	-0.273614	0.747	0.894	2.62294e-19	Young quiescent	Ndufb5
Yars	1.71753e-23	-0.260974	0.126	0.253	2.64688e-19	Young quiescent	Yars
Nop14	1.77789e-23	-0.267036	0.242	0.427	2.7399e-19	Young quiescent	Nop14
Tomm70a	1.82015e-23	-0.269059	0.283	0.48	2.80503e-19	Young quiescent	Tomm70a
Slc25a17	1.95047e-23	-0.262471	0.239	0.421	3.00587e-19	Young quiescent	Slc25a17
Ndufa5	1.99805e-23	-0.311294	0.572	0.775	3.0792e-19	Young quiescent	Ndufa5
Pbrm1	2.20494e-23	-0.25708	0.359	0.586	3.39804e-19	Young quiescent	Pbrm1
Bnip3l	2.21571e-23	0.437757	0.72	0.75	3.41464e-19	Young quiescent	Bnip3l
Gclm	2.58704e-23	-0.36155	0.475	0.687	3.98689e-19	Young quiescent	Gclm
Ebi3	2.77519e-23	1.06229	0.368	0.29	4.27685e-19	Young quiescent	Ebi3
Ccdc22	3.41425e-23	-0.262164	0.164	0.31	5.2617e-19	Young quiescent	Ccdc22
Tacc1	3.91758e-23	-0.328666	0.233	0.403	6.03738e-19	Young quiescent	Tacc1
Mtf2	4.15383e-23	-0.288358	0.384	0.608	6.40146e-19	Young quiescent	Mtf2
Ghitm	4.24247e-23	-0.289658	0.442	0.68	6.53808e-19	Young quiescent	Ghitm
Mrpl19	4.5658e-23	-0.263867	0.28	0.48	7.03636e-19	Young quiescent	Mrpl19
Dars	4.92944e-23	-0.284944	0.426	0.655	7.59676e-19	Young quiescent	Dars
Myh9	4.99629e-23	-0.281683	0.186	0.338	7.69978e-19	Young quiescent	Myh9
Zdhhc3	5.1161e-23	-0.270473	0.189	0.346	7.88442e-19	Young quiescent	Zdhhc3
AI662270	5.27012e-23	-0.276988	0.685	0.86	8.12178e-19	Young quiescent	AI662270
Exosc3	5.37233e-23	-0.307347	0.334	0.546	8.2793e-19	Young quiescent	Exosc3
Ctdspl2	5.5149e-23	-0.272426	0.179	0.332	8.49901e-19	Young quiescent	Ctdspl2
Aimp2	6.84019e-23	-0.256925	0.29	0.489	1.05414e-18	Young quiescent	Aimp2
Lair1	7.00139e-23	-0.363913	0.135	0.261	1.07898e-18	Young quiescent	Lair1
Gtf2h5	7.45691e-23	-0.314248	0.422	0.65	1.14918e-18	Young quiescent	Gtf2h5
Cab39	7.46514e-23	-0.278754	0.188	0.342	1.15045e-18	Young quiescent	Cab39
Ilf2	7.87339e-23	-0.303862	0.531	0.75	1.21337e-18	Young quiescent	Ilf2
Smim4	8.26845e-23	-0.322648	0.404	0.628	1.27425e-18	Young quiescent	Smim4
Ssbp2	8.47328e-23	0.513642	0.671	0.718	1.30582e-18	Young quiescent	Ssbp2
Thoc7	8.94999e-23	-0.30746	0.564	0.769	1.37928e-18	Young quiescent	Thoc7
Tbcb	9.20527e-23	-0.286562	0.371	0.599	1.41862e-18	Young quiescent	Tbcb
Hhex	9.74123e-23	0.441852	0.728	0.762	1.50122e-18	Young quiescent	Hhex
Aurkaip1	1.00226e-22	-0.286157	0.546	0.779	1.54458e-18	Young quiescent	Aurkaip1
Taf10	1.00241e-22	-0.328327	0.345	0.547	1.54482e-18	Young quiescent	Taf10
AW112010	1.08914e-22	0.50274	0.71	0.733	1.67848e-18	Young quiescent	AW112010
Bcat2	1.1093e-22	-0.283219	0.169	0.315	1.70954e-18	Young quiescent	Bcat2
Man2b1	1.12207e-22	-0.336799	0.242	0.416	1.72922e-18	Young quiescent	Man2b1
Bcl2	1.25773e-22	-0.365049	0.282	0.467	1.93829e-18	Young quiescent	Bcl2
Pitpnc1	1.36732e-22	-0.291677	0.286	0.478	2.10717e-18	Young quiescent	Pitpnc1
Lonp1	1.39156e-22	-0.264011	0.188	0.343	2.14453e-18	Young quiescent	Lonp1
Npepl1	1.47932e-22	-0.251714	0.309	0.51	2.27978e-18	Young quiescent	Npepl1
Sin3a	1.50746e-22	-0.267416	0.131	0.257	2.32315e-18	Young quiescent	Sin3a
Tusc3	1.71463e-22	-0.29316	0.191	0.344	2.64241e-18	Young quiescent	Tusc3
Mtch1	1.73331e-22	-0.339645	0.416	0.636	2.6712e-18	Young quiescent	Mtch1
Xpot	1.8033e-22	-0.315002	0.14	0.27	2.77907e-18	Young quiescent	Xpot
Acat1	2.09957e-22	-0.310805	0.491	0.714	3.23564e-18	Young quiescent	Acat1
Bclaf1	2.28531e-22	-0.270763	0.438	0.67	3.52189e-18	Young quiescent	Bclaf1
Toe1	2.2999e-22	-0.267117	0.139	0.269	3.54437e-18	Young quiescent	Toe1
Imp4	2.30392e-22	-0.253667	0.347	0.569	3.55057e-18	Young quiescent	Imp4
2700038G22Rik	2.31702e-22	-0.256443	0.143	0.273	3.57075e-18	Young quiescent	2700038G22Rik
Ndufaf4	2.37003e-22	-0.311098	0.249	0.421	3.65246e-18	Young quiescent	Ndufaf4
Nsun2	2.43266e-22	-0.294979	0.465	0.684	3.74897e-18	Young quiescent	Nsun2
Becn1	2.70428e-22	-0.309865	0.238	0.41	4.16757e-18	Young quiescent	Becn1
Timm17b	2.80666e-22	-0.321062	0.391	0.612	4.32534e-18	Young quiescent	Timm17b
Fam65a	3.02582e-22	-0.275266	0.209	0.369	4.66309e-18	Young quiescent	Fam65a
Immt	3.15346e-22	-0.323375	0.376	0.589	4.8598e-18	Young quiescent	Immt
Rad23a	4.10081e-22	-0.312328	0.322	0.529	6.31976e-18	Young quiescent	Rad23a
Ndufs5	4.3145e-22	-0.296388	0.626	0.818	6.64908e-18	Young quiescent	Ndufs5
Cct3	4.55572e-22	-0.297141	0.695	0.837	7.02082e-18	Young quiescent	Cct3
Noc2l	4.95083e-22	-0.265159	0.254	0.433	7.62973e-18	Young quiescent	Noc2l
Fars2	5.5948e-22	-0.259451	0.183	0.335	8.62214e-18	Young quiescent	Fars2
Hmha1	6.31222e-22	0.518991	0.655	0.679	9.72776e-18	Young quiescent	Hmha1
Hdac1	6.51184e-22	-0.258765	0.357	0.577	1.00354e-17	Young quiescent	Hdac1
Taldo1	6.69287e-22	-0.297435	0.738	0.879	1.03144e-17	Young quiescent	Taldo1
Ndufb3	6.84353e-22	-0.275894	0.594	0.822	1.05466e-17	Young quiescent	Ndufb3
Qdpr	7.01965e-22	-0.296689	0.369	0.586	1.0818e-17	Young quiescent	Qdpr
Mtpn	7.65814e-22	-0.257919	0.337	0.556	1.1802e-17	Young quiescent	Mtpn
Necap2	7.98843e-22	-0.366697	0.219	0.374	1.2311e-17	Young quiescent	Necap2
Gusb	8.05173e-22	-0.272696	0.328	0.532	1.24085e-17	Young quiescent	Gusb
Mrpl54	8.67543e-22	-0.308215	0.52	0.73	1.33697e-17	Young quiescent	Mrpl54
Ndufa9	9.91191e-22	-0.283521	0.398	0.617	1.52752e-17	Young quiescent	Ndufa9
Purb	1.0949e-21	-0.274324	0.182	0.328	1.68734e-17	Young quiescent	Purb
Ogdh	1.11728e-21	-0.292944	0.223	0.391	1.72184e-17	Young quiescent	Ogdh
Pigp	1.21935e-21	0.571235	0.614	0.648	1.87913e-17	Young quiescent	Pigp
Naa10	1.22648e-21	-0.293255	0.493	0.714	1.89014e-17	Young quiescent	Naa10
Fundc2	1.25552e-21	-0.279927	0.612	0.81	1.93488e-17	Young quiescent	Fundc2
Fam120a	1.29471e-21	-0.288537	0.178	0.322	1.99528e-17	Young quiescent	Fam120a
Zcrb1	1.29933e-21	-0.311466	0.408	0.636	2.00241e-17	Young quiescent	Zcrb1
Naa15	1.39825e-21	-0.27377	0.249	0.425	2.15484e-17	Young quiescent	Naa15
Lman2	1.51118e-21	-0.284052	0.511	0.737	2.32888e-17	Young quiescent	Lman2
Eif4e2	1.65861e-21	-0.291715	0.407	0.634	2.55609e-17	Young quiescent	Eif4e2
Fam134b	1.7695e-21	0.92399	0.406	0.345	2.72697e-17	Young quiescent	Fam134b
Cd74	2.0949e-21	1.93456	0.262	0.172	3.22845e-17	Young quiescent	Cd74
Mybbp1a	2.30035e-21	-0.275324	0.272	0.461	3.54506e-17	Young quiescent	Mybbp1a
Wtap	2.58436e-21	-0.310429	0.392	0.619	3.98276e-17	Young quiescent	Wtap
Ppp2r4	2.84422e-21	-0.268127	0.378	0.606	4.38322e-17	Young quiescent	Ppp2r4
Mfng	3.0033e-21	0.616609	0.565	0.558	4.62839e-17	Young quiescent	Mfng
Phf14	3.32354e-21	-0.255042	0.317	0.515	5.12191e-17	Young quiescent	Phf14
Ppig	3.50185e-21	-0.26379	0.536	0.766	5.3967e-17	Young quiescent	Ppig
1110004E09Rik	3.78791e-21	-0.272758	0.197	0.35	5.83755e-17	Young quiescent	1110004E09Rik
Ebna1bp2	4.25362e-21	-0.333989	0.51	0.722	6.55526e-17	Young quiescent	Ebna1bp2
Polr2j	4.4448e-21	-0.297152	0.574	0.785	6.84989e-17	Young quiescent	Polr2j
Khdrbs1	5.47853e-21	-0.273674	0.545	0.762	8.44296e-17	Young quiescent	Khdrbs1
Psmb4	5.66812e-21	-0.255911	0.703	0.855	8.73515e-17	Young quiescent	Psmb4
Smim14	5.92111e-21	0.403465	0.722	0.763	9.12503e-17	Young quiescent	Smim14
Deaf1	8.89768e-21	-0.294217	0.137	0.26	1.37122e-16	Young quiescent	Deaf1
Ucp2	1.17164e-20	-0.254536	0.603	0.806	1.80561e-16	Young quiescent	Ucp2
Psmd8	1.1871e-20	-0.287379	0.608	0.801	1.82945e-16	Young quiescent	Psmd8
Socs2	1.20856e-20	1.39538	0.259	0.175	1.86251e-16	Young quiescent	Socs2
Gm20467	1.2476e-20	1.28548	0.26	0.176	1.92268e-16	Young quiescent	Gm20467
Ppp1r35	1.48322e-20	-0.251986	0.366	0.584	2.28579e-16	Young quiescent	Ppp1r35
Arpc5l	1.55654e-20	-0.278571	0.453	0.677	2.39879e-16	Young quiescent	Arpc5l
Smarce1	1.74209e-20	-0.27876	0.417	0.642	2.68474e-16	Young quiescent	Smarce1
Pla2g12a	1.82552e-20	-0.347306	0.206	0.354	2.8133e-16	Young quiescent	Pla2g12a
Dcun1d5	1.91646e-20	-0.259134	0.442	0.663	2.95346e-16	Young quiescent	Dcun1d5
Thrap3	1.99046e-20	-0.265055	0.413	0.633	3.0675e-16	Young quiescent	Thrap3
Snf8	2.05386e-20	-0.274894	0.369	0.581	3.1652e-16	Young quiescent	Snf8
Denr	2.12954e-20	-0.288002	0.499	0.713	3.28184e-16	Young quiescent	Denr
Snx14	2.22179e-20	-0.272208	0.172	0.306	3.42401e-16	Young quiescent	Snx14
Snx3	2.3984e-20	-0.253515	0.679	0.857	3.69617e-16	Young quiescent	Snx3
Uqcrc1	2.54346e-20	-0.274158	0.682	0.831	3.91973e-16	Young quiescent	Uqcrc1
Egr1	2.63795e-20	1.30745	0.283	0.2	4.06534e-16	Young quiescent	Egr1
Psmc6	3.50912e-20	-0.272372	0.435	0.66	5.40791e-16	Young quiescent	Psmc6
Jun	4.12763e-20	0.53278	0.761	0.778	6.3611e-16	Young quiescent	Jun
Rad23b	4.17311e-20	-0.282475	0.387	0.602	6.43117e-16	Young quiescent	Rad23b
Hspa5	4.25441e-20	-0.39293	0.555	0.738	6.55646e-16	Young quiescent	Hspa5
Gnb1	4.39459e-20	-0.263426	0.454	0.683	6.77251e-16	Young quiescent	Gnb1
Hnrnpc	4.97783e-20	-0.259758	0.662	0.828	7.67133e-16	Young quiescent	Hnrnpc
Rps27	5.15669e-20	0.559719	0.618	0.663	7.94698e-16	Young quiescent	Rps27
Junb	6.45985e-20	1.09965	0.447	0.408	9.95528e-16	Young quiescent	Junb
Tmed10	7.4778e-20	-0.270086	0.571	0.783	1.1524e-15	Young quiescent	Tmed10
Crlf3	7.93461e-20	0.520499	0.628	0.666	1.2228e-15	Young quiescent	Crlf3
Cct2	7.96947e-20	-0.253314	0.693	0.852	1.22817e-15	Young quiescent	Cct2
Snrpc	8.56907e-20	-0.270717	0.604	0.8	1.32058e-15	Young quiescent	Snrpc
Nip7	1.0764e-19	-0.252112	0.357	0.566	1.65884e-15	Young quiescent	Nip7
Rasgrp2	1.14965e-19	-0.281359	0.355	0.545	1.77172e-15	Young quiescent	Rasgrp2
Hk1	1.28059e-19	-0.256615	0.325	0.521	1.97351e-15	Young quiescent	Hk1
Pcmt1	1.58843e-19	-0.267686	0.455	0.676	2.44793e-15	Young quiescent	Pcmt1
Psma5	1.97006e-19	-0.253767	0.649	0.816	3.03607e-15	Young quiescent	Psma5
Tmco1	2.52584e-19	-0.288369	0.549	0.761	3.89257e-15	Young quiescent	Tmco1
Whsc1l1	2.79889e-19	-0.276226	0.273	0.446	4.31336e-15	Young quiescent	Whsc1l1
Myb	2.89927e-19	-0.277702	0.553	0.749	4.46807e-15	Young quiescent	Myb
Clns1a	3.28501e-19	-0.271626	0.485	0.709	5.06252e-15	Young quiescent	Clns1a
Cnrip1	3.39629e-19	1.1587	0.301	0.224	5.23403e-15	Young quiescent	Cnrip1
Rbm8a	3.68516e-19	-0.253838	0.593	0.784	5.6792e-15	Young quiescent	Rbm8a
Actr3	3.98928e-19	-0.278372	0.678	0.847	6.14788e-15	Young quiescent	Actr3
Mrpl17	4.17165e-19	-0.261472	0.474	0.681	6.42892e-15	Young quiescent	Mrpl17
Mmrn1	4.24306e-19	1.18439	0.298	0.223	6.53898e-15	Young quiescent	Mmrn1
Cisd2	4.88078e-19	-0.250598	0.474	0.712	7.52177e-15	Young quiescent	Cisd2
Mrps18a	5.10814e-19	-0.258278	0.383	0.599	7.87216e-15	Young quiescent	Mrps18a
Fam104a	5.92129e-19	-0.252643	0.46	0.695	9.1253e-15	Young quiescent	Fam104a
Slirp	7.06341e-19	-0.260081	0.468	0.69	1.08854e-14	Young quiescent	Slirp
Ece2	9.1707e-19	-0.266674	0.138	0.253	1.4133e-14	Young quiescent	Ece2
Tmem238	1.56221e-18	-0.28464	0.297	0.47	2.40752e-14	Young quiescent	Tmem238
Yif1b	1.57185e-18	-0.262819	0.423	0.637	2.42238e-14	Young quiescent	Yif1b
Vgll4	2.0071e-18	0.644894	0.509	0.5	3.09313e-14	Young quiescent	Vgll4
Serpinf1	3.31158e-18	0.736154	0.466	0.426	5.10348e-14	Young quiescent	Serpinf1
Anxa2	3.87255e-18	-0.377617	0.211	0.349	5.96798e-14	Young quiescent	Anxa2
Tspan32	4.67584e-18	0.320672	0.815	0.865	7.20594e-14	Young quiescent	Tspan32
Sgms1	4.94811e-18	0.978891	0.383	0.339	7.62553e-14	Young quiescent	Sgms1
Cd24a	5.11955e-18	0.31427	0.797	0.817	7.88974e-14	Young quiescent	Cd24a
Cd82	6.82653e-18	1.1097	0.336	0.279	1.05204e-13	Young quiescent	Cd82
Pdia3	7.72755e-18	-0.281685	0.673	0.832	1.19089e-13	Young quiescent	Pdia3
Nfkbia	8.45372e-18	0.734974	0.57	0.573	1.3028e-13	Young quiescent	Nfkbia
Dtnbp1	9.10475e-18	-0.275814	0.464	0.669	1.40313e-13	Young quiescent	Dtnbp1
Polr2k	9.13217e-18	-0.26208	0.54	0.752	1.40736e-13	Young quiescent	Polr2k
Hnrnph1	9.5277e-18	-0.272161	0.469	0.688	1.46831e-13	Young quiescent	Hnrnph1
Ttc14	1.04264e-17	0.449746	0.637	0.68	1.60681e-13	Young quiescent	Ttc14
Mrpl52	1.27529e-17	0.309053	0.795	0.843	1.96534e-13	Young quiescent	Mrpl52
Sdcbp	1.68875e-17	0.328938	0.79	0.837	2.60253e-13	Young quiescent	Sdcbp
1700025G04Rik	1.85983e-17	-0.276316	0.144	0.256	2.86619e-13	Young quiescent	1700025G04Rik
Rtcb	1.86768e-17	0.420382	0.701	0.772	2.87829e-13	Young quiescent	Rtcb
Hspa9	2.6178e-17	-0.259712	0.614	0.777	4.03429e-13	Young quiescent	Hspa9
Atp6ap2	2.82857e-17	-0.296204	0.338	0.524	4.35911e-13	Young quiescent	Atp6ap2
Pink1	4.61645e-17	0.749128	0.464	0.44	7.1144e-13	Young quiescent	Pink1
Irf2	5.64974e-17	0.732064	0.504	0.508	8.70682e-13	Young quiescent	Irf2
Rhob	7.89727e-17	1.27431	0.282	0.217	1.21705e-12	Young quiescent	Rhob
Pura	7.97833e-17	0.547727	0.59	0.63	1.22954e-12	Young quiescent	Pura
Fam107b	9.9704e-17	0.453211	0.639	0.674	1.53654e-12	Young quiescent	Fam107b
Tspan4	1.14557e-16	0.402845	0.696	0.755	1.76544e-12	Young quiescent	Tspan4
Eif4b	1.46155e-16	0.372769	0.719	0.785	2.2524e-12	Young quiescent	Eif4b
Wbp5	1.61732e-16	-0.253718	0.613	0.816	2.49245e-12	Young quiescent	Wbp5
Smim5	1.74292e-16	-0.250504	0.224	0.362	2.68602e-12	Young quiescent	Smim5
Rpgrip1	1.87607e-16	-0.477097	0.294	0.433	2.8912e-12	Young quiescent	Rpgrip1
Canx	3.21278e-16	-0.263479	0.514	0.718	4.95122e-12	Young quiescent	Canx
Lpar6	4.95585e-16	1.15326	0.275	0.209	7.63746e-12	Young quiescent	Lpar6
Cd27	6.79867e-16	0.534177	0.587	0.606	1.04774e-11	Young quiescent	Cd27
Slc25a11	7.80633e-16	0.452854	0.65	0.714	1.20303e-11	Young quiescent	Slc25a11
Zfp36	9.12781e-16	1.24613	0.281	0.212	1.40669e-11	Young quiescent	Zfp36
Dguok	9.43173e-16	0.538779	0.587	0.655	1.45352e-11	Young quiescent	Dguok
Il2rg	1.51173e-15	0.966014	0.389	0.35	2.32973e-11	Young quiescent	Il2rg
Slc39a1	1.71595e-15	-0.276906	0.189	0.301	2.64445e-11	Young quiescent	Slc39a1
Mospd3	2.15494e-15	-0.277047	0.423	0.605	3.32098e-11	Young quiescent	Mospd3
Samhd1	2.23125e-15	0.939949	0.358	0.316	3.43858e-11	Young quiescent	Samhd1
S100a11	2.33963e-15	0.256067	0.869	0.9	3.60561e-11	Young quiescent	S100a11
Angpt1	4.9696e-15	0.480199	0.633	0.662	7.65865e-11	Young quiescent	Angpt1
Gm20342	5.98354e-15	-0.269043	0.15	0.254	9.22123e-11	Young quiescent	Gm20342
Foxp1	9.28539e-15	0.517886	0.611	0.663	1.43097e-10	Young quiescent	Foxp1
Wbp2	1.93992e-14	0.605064	0.514	0.525	2.9896e-10	Young quiescent	Wbp2
Ifi203	2.96065e-14	0.557215	0.546	0.543	4.56266e-10	Young quiescent	Ifi203
Csad	3.0889e-14	0.993014	0.318	0.267	4.7603e-10	Young quiescent	Csad
Slc25a4	4.38964e-14	0.275232	0.814	0.863	6.76487e-10	Young quiescent	Slc25a4
Il16	6.08556e-14	0.785962	0.417	0.402	9.37846e-10	Young quiescent	Il16
Tnfaip8	8.05064e-14	0.445306	0.643	0.685	1.24068e-09	Young quiescent	Tnfaip8
Esam	9.09031e-14	0.836646	0.36	0.312	1.40091e-09	Young quiescent	Esam
Wbscr27	1.34578e-13	0.977955	0.304	0.248	2.07399e-09	Young quiescent	Wbscr27
Oasl2	2.19664e-13	1.13444	0.263	0.206	3.38525e-09	Young quiescent	Oasl2
Cuedc1	2.3907e-13	0.910596	0.339	0.298	3.68431e-09	Young quiescent	Cuedc1
Afap1l1	5.67194e-13	0.847814	0.383	0.358	8.74103e-09	Young quiescent	Afap1l1
Cbfa2t3	6.92772e-13	0.512134	0.566	0.599	1.06763e-08	Young quiescent	Cbfa2t3
Jak1	7.66968e-13	0.525613	0.557	0.615	1.18197e-08	Young quiescent	Jak1
Nfe2	9.05414e-13	0.393143	0.652	0.708	1.39533e-08	Young quiescent	Nfe2
Car1	9.1379e-13	-1.9514	0.229	0.336	1.40824e-08	Young quiescent	Car1
Cbx6	1.21625e-12	0.825777	0.391	0.373	1.87437e-08	Young quiescent	Cbx6
Hist1h1c	1.51646e-12	1.18492	0.333	0.301	2.33702e-08	Young quiescent	Hist1h1c
Gpr171	1.51664e-12	0.828063	0.37	0.337	2.33729e-08	Young quiescent	Gpr171
Plin3	1.65286e-12	1.04483	0.281	0.233	2.54723e-08	Young quiescent	Plin3
2610035D17Rik	1.70035e-12	0.922855	0.303	0.256	2.62041e-08	Young quiescent	2610035D17Rik
Fam32a	1.81073e-12	0.42593	0.611	0.664	2.79052e-08	Young quiescent	Fam32a
S100a6	1.84776e-12	0.694615	0.425	0.393	2.84759e-08	Young quiescent	S100a6
Gm12216	2.61694e-12	0.950143	0.29	0.239	4.03296e-08	Young quiescent	Gm12216
Orai1	2.79049e-12	0.760066	0.445	0.461	4.30043e-08	Young quiescent	Orai1
Prdx5	3.71917e-12	0.259943	0.79	0.848	5.73162e-08	Young quiescent	Prdx5
Pear1	5.52127e-12	1.01759	0.277	0.228	8.50883e-08	Young quiescent	Pear1
Celf2	8.5875e-12	0.356566	0.725	0.789	1.32342e-07	Young quiescent	Celf2
Ormdl3	9.53548e-12	0.720215	0.437	0.444	1.46951e-07	Young quiescent	Ormdl3
Padi4	1.09899e-11	0.874844	0.296	0.246	1.69366e-07	Young quiescent	Padi4
Neurl3	1.19047e-11	1.04966	0.262	0.212	1.83464e-07	Young quiescent	Neurl3
Capns1	1.28527e-11	0.256655	0.81	0.855	1.98074e-07	Young quiescent	Capns1
Cxxc5	1.52168e-11	0.541991	0.509	0.525	2.34506e-07	Young quiescent	Cxxc5
Cers4	2.28988e-11	0.795521	0.381	0.36	3.52893e-07	Young quiescent	Cers4
Ctla2a	2.31885e-11	0.290639	0.873	0.9	3.57357e-07	Young quiescent	Ctla2a
Eif2a	2.35474e-11	0.385479	0.617	0.68	3.62888e-07	Young quiescent	Eif2a
Def8	2.46022e-11	0.612245	0.502	0.531	3.79145e-07	Young quiescent	Def8
Glipr2	2.52877e-11	1.07951	0.262	0.215	3.89708e-07	Young quiescent	Glipr2
Mcpt8	2.89603e-11	-1.78566	0.356	0.524	4.46308e-07	Young quiescent	Mcpt8
Adgrl4	2.97276e-11	0.410143	0.62	0.648	4.58132e-07	Young quiescent	Adgrl4
Ric8	3.72164e-11	0.707183	0.431	0.44	5.73542e-07	Young quiescent	Ric8
Tmem50a	4.28686e-11	0.277487	0.722	0.776	6.60648e-07	Young quiescent	Tmem50a
Ppp3ca	4.71486e-11	0.576872	0.518	0.561	7.26607e-07	Young quiescent	Ppp3ca
Hcls1	5.70512e-11	0.42119	0.592	0.653	8.79217e-07	Young quiescent	Hcls1
Gabarapl2	5.93366e-11	0.374949	0.654	0.733	9.14436e-07	Young quiescent	Gabarapl2
Uqcc3	6.48216e-11	0.420564	0.618	0.707	9.98966e-07	Young quiescent	Uqcc3
Btg1	6.63203e-11	0.714216	0.442	0.45	1.02206e-06	Young quiescent	Btg1
Pold4	7.39913e-11	0.599582	0.495	0.526	1.14028e-06	Young quiescent	Pold4
H13	8.49309e-11	0.366871	0.652	0.726	1.30887e-06	Young quiescent	H13
Cmas	1.20373e-10	0.453918	0.575	0.623	1.85507e-06	Young quiescent	Cmas
Tspan14	1.53358e-10	0.758202	0.401	0.399	2.3634e-06	Young quiescent	Tspan14
Eng	1.89863e-10	0.669262	0.458	0.481	2.92598e-06	Young quiescent	Eng
Il21r	1.96833e-10	0.773831	0.369	0.348	3.03339e-06	Young quiescent	Il21r
Taf7	1.99444e-10	0.808801	0.388	0.385	3.07363e-06	Young quiescent	Taf7
mt-Nd5	3.044e-10	0.370261	0.649	0.724	4.69111e-06	Young quiescent	mt-Nd5
Stap1	3.86352e-10	0.663209	0.448	0.465	5.95407e-06	Young quiescent	Stap1
Hoxa9	5.60731e-10	0.656241	0.474	0.5	8.64142e-06	Young quiescent	Hoxa9
Fam132a	5.65491e-10	-0.350044	0.321	0.462	8.71478e-06	Young quiescent	Fam132a
Fkbp1a	6.45868e-10	0.264839	0.766	0.795	9.95347e-06	Young quiescent	Fkbp1a
Cyb5a	6.70165e-10	0.282748	0.717	0.796	1.03279e-05	Young quiescent	Cyb5a
G430095P16Rik	6.75965e-10	0.8904	0.322	0.298	1.04173e-05	Young quiescent	G430095P16Rik
Ubxn6	7.31995e-10	0.567426	0.459	0.482	1.12808e-05	Young quiescent	Ubxn6
Sec62	7.61362e-10	0.297259	0.691	0.777	1.17333e-05	Young quiescent	Sec62
Zfand6	8.08925e-10	0.422977	0.566	0.625	1.24663e-05	Young quiescent	Zfand6
Ipo11	8.96136e-10	0.607065	0.424	0.422	1.38103e-05	Young quiescent	Ipo11
2310001H17Rik	1.23706e-09	0.884472	0.328	0.304	1.90644e-05	Young quiescent	2310001H17Rik
Pik3r1	1.34228e-09	0.710369	0.443	0.472	2.06858e-05	Young quiescent	Pik3r1
Ppdpf	1.49221e-09	0.313959	0.683	0.767	2.29964e-05	Young quiescent	Ppdpf
Traf3ip3	1.70264e-09	0.666608	0.414	0.421	2.62394e-05	Young quiescent	Traf3ip3
Dcun1d1	2.09719e-09	0.350544	0.636	0.703	3.23199e-05	Young quiescent	Dcun1d1
Stat3	2.23758e-09	0.641158	0.415	0.419	3.44834e-05	Young quiescent	Stat3
Bmyc	2.57592e-09	0.500611	0.493	0.532	3.96975e-05	Young quiescent	Bmyc
Syf2	2.81485e-09	0.371533	0.613	0.696	4.33796e-05	Young quiescent	Syf2
Snhg20	2.86374e-09	0.614173	0.441	0.462	4.41331e-05	Young quiescent	Snhg20
Pou2f2	2.88954e-09	0.922135	0.252	0.208	4.45307e-05	Young quiescent	Pou2f2
Ptov1	3.22544e-09	0.28503	0.704	0.782	4.97072e-05	Young quiescent	Ptov1
Neat1	3.41276e-09	0.694562	0.424	0.429	5.25941e-05	Young quiescent	Neat1
Ppp1r15a	3.95341e-09	0.993082	0.311	0.284	6.0926e-05	Young quiescent	Ppp1r15a
Rgs1	3.96886e-09	0.691345	0.418	0.401	6.11642e-05	Young quiescent	Rgs1
2001-09-01	4.42469e-09	0.42865	0.554	0.607	6.81888e-05	Young quiescent	2001-09-01
Dazap2	4.93145e-09	0.355668	0.658	0.748	7.59987e-05	Young quiescent	Dazap2
Ube2b	4.94974e-09	0.326189	0.662	0.751	7.62804e-05	Young quiescent	Ube2b
Blvrb	5.63472e-09	-0.388666	0.379	0.528	8.68366e-05	Young quiescent	Blvrb
Card19	6.42836e-09	0.402743	0.587	0.657	9.90674e-05	Young quiescent	Card19
Ptpre	6.96898e-09	0.391658	0.634	0.713	0.000107399	Young quiescent	Ptpre
Cbr1	7.38577e-09	0.605242	0.438	0.466	0.000113822	Young quiescent	Cbr1
Pts	1.311e-08	0.285162	0.667	0.737	0.000202038	Young quiescent	Pts
Snx10	1.50676e-08	0.505419	0.516	0.566	0.000232206	Young quiescent	Snx10
Rgs18	1.62654e-08	0.265571	0.716	0.781	0.000250666	Young quiescent	Rgs18
Avl9	2.62521e-08	0.849638	0.313	0.294	0.000404571	Young quiescent	Avl9
Rab14	4.06009e-08	0.269176	0.691	0.774	0.0006257	Young quiescent	Rab14
Scarf1	4.52518e-08	0.863521	0.289	0.262	0.000697375	Young quiescent	Scarf1
Aig1	4.67024e-08	0.662026	0.399	0.408	0.000719731	Young quiescent	Aig1
Clk1	4.83586e-08	0.50419	0.504	0.55	0.000745255	Young quiescent	Clk1
Irf1	5.20914e-08	0.974446	0.293	0.268	0.000802781	Young quiescent	Irf1
Ctsb	5.88936e-08	0.405424	0.54	0.595	0.000907609	Young quiescent	Ctsb
Fam174a	5.96744e-08	0.543245	0.481	0.533	0.000919642	Young quiescent	Fam174a
Mvp	7.06193e-08	1.0574	0.251	0.222	0.00108831	Young quiescent	Mvp
Mef2c	7.81577e-08	0.279358	0.663	0.7	0.00120449	Young quiescent	Mef2c
Flot1	1.07886e-07	0.551165	0.47	0.517	0.00166263	Young quiescent	Flot1
Fam213a	1.13011e-07	0.842198	0.318	0.308	0.00174162	Young quiescent	Fam213a
Anxa7	1.14747e-07	0.571	0.439	0.469	0.00176837	Young quiescent	Anxa7
Rhof	1.44428e-07	0.858663	0.292	0.272	0.00222579	Young quiescent	Rhof
Akap13	2.06539e-07	0.385484	0.611	0.688	0.00318297	Young quiescent	Akap13
Mxd4	2.37679e-07	0.692916	0.352	0.342	0.00366288	Young quiescent	Mxd4
S1pr4	2.38548e-07	0.595984	0.441	0.472	0.00367626	Young quiescent	S1pr4
Smim24	2.65433e-07	0.941236	0.253	0.224	0.00409058	Young quiescent	Smim24
Anapc2	3.95302e-07	0.266017	0.166	0.253	0.00609199	Young quiescent	Anapc2
Bcl11a	4.60268e-07	0.388386	0.583	0.652	0.00709318	Young quiescent	Bcl11a
Tspan3	4.60431e-07	0.375617	0.568	0.636	0.00709571	Young quiescent	Tspan3
Nisch	4.64155e-07	0.46308	0.494	0.546	0.00715309	Young quiescent	Nisch
Ctso	4.77127e-07	0.780842	0.331	0.325	0.00735301	Young quiescent	Ctso
Tnfrsf1a	4.83683e-07	0.595101	0.423	0.453	0.00745404	Young quiescent	Tnfrsf1a
Asah1	5.07025e-07	0.710382	0.34	0.334	0.00781376	Young quiescent	Asah1
Selm	5.39149e-07	0.861986	0.268	0.241	0.00830883	Young quiescent	Selm
Aplp2	5.44854e-07	0.773525	0.331	0.327	0.00839675	Young quiescent	Aplp2
Tmsb4x	5.83423e-07	-0.25689	0.998	0.997	0.00899114	Young quiescent	Tmsb4x
Atraid	6.48403e-07	0.506191	0.488	0.551	0.00999254	Young quiescent	Atraid
Dusp11	6.71152e-07	0.640354	0.399	0.423	0.0103431	Young quiescent	Dusp11
Slc48a1	7.18061e-07	0.340239	0.61	0.701	0.011066	Young quiescent	Slc48a1
Hcfc1r1	9.76718e-07	0.483155	0.491	0.548	0.0150522	Young quiescent	Hcfc1r1
Trim12a	1.00533e-06	0.734437	0.326	0.317	0.0154932	Young quiescent	Trim12a
Ier3	1.00923e-06	0.957887	0.304	0.287	0.0155532	Young quiescent	Ier3
Camk1	1.17143e-06	0.60901	0.385	0.399	0.0180529	Young quiescent	Camk1
Epsti1	1.25146e-06	0.535651	0.402	0.413	0.0192863	Young quiescent	Epsti1
Nsa2	1.45906e-06	0.268703	0.7	0.777	0.0224856	Young quiescent	Nsa2
Tsc22d4	1.61124e-06	0.361769	0.588	0.682	0.0248308	Young quiescent	Tsc22d4
Sat1	2.77572e-06	0.609033	0.411	0.437	0.0427766	Young quiescent	Sat1
Thap3	3.42185e-06	0.716624	0.346	0.355	0.0527341	Young quiescent	Thap3
Erg	3.4584e-06	0.702768	0.356	0.36	0.0532974	Young quiescent	Erg
Rtp4	3.48832e-06	0.826003	0.291	0.265	0.0537585	Young quiescent	Rtp4
Gm5111	3.63657e-06	0.696494	0.336	0.329	0.0560432	Young quiescent	Gm5111
Dusp1	3.74296e-06	0.869234	0.292	0.275	0.0576827	Young quiescent	Dusp1
Sirt3	4.48639e-06	0.402944	0.534	0.604	0.0691398	Young quiescent	Sirt3
Kdm5b	4.58431e-06	0.822904	0.28	0.266	0.0706488	Young quiescent	Kdm5b
Epb41l4aos	4.60114e-06	0.674284	0.374	0.398	0.0709081	Young quiescent	Epb41l4aos
Rcn3	4.77222e-06	0.754958	0.318	0.311	0.0735446	Young quiescent	Rcn3
Micu2	5.03638e-06	0.250943	0.185	0.27	0.0776156	Young quiescent	Micu2
Acot1	5.3475e-06	0.791492	0.28	0.265	0.0824103	Young quiescent	Acot1
Cd84	5.45451e-06	0.633345	0.38	0.398	0.0840595	Young quiescent	Cd84
Msi2	5.49818e-06	0.373622	0.563	0.627	0.0847324	Young quiescent	Msi2
Plgrkt	7.7373e-06	0.279538	0.642	0.739	0.11924	Young quiescent	Plgrkt
Sqstm1	9.15487e-06	0.746153	0.329	0.335	0.141086	Young quiescent	Sqstm1
Gosr2	1.12615e-05	0.25914	0.184	0.267	0.17355	Young quiescent	Gosr2
Hbp1	1.16353e-05	0.779439	0.279	0.264	0.179312	Young quiescent	Hbp1
H2-Q4	1.20669e-05	0.483735	0.463	0.499	0.185963	Young quiescent	H2-Q4
Arf4	1.23082e-05	0.271066	0.624	0.715	0.189681	Young quiescent	Arf4
Igkc	1.31761e-05	3.96693	0.296	0.422	0.203057	Young quiescent	Igkc
Cutc	1.50533e-05	0.252179	0.182	0.263	0.231986	Young quiescent	Cutc
Irf9	1.54091e-05	0.778678	0.3	0.295	0.23747	Young quiescent	Irf9
Gpank1	1.55653e-05	0.251962	0.177	0.255	0.239877	Young quiescent	Gpank1
Rnft1	1.59909e-05	0.31647	0.174	0.253	0.246435	Young quiescent	Rnft1
Exoc7	1.61138e-05	0.256551	0.202	0.291	0.248329	Young quiescent	Exoc7
Mbnl2	1.63591e-05	0.61375	0.372	0.387	0.252111	Young quiescent	Mbnl2
Gpsm3	1.68042e-05	0.430838	0.526	0.601	0.258969	Young quiescent	Gpsm3
Rbm38	1.89985e-05	0.388135	0.552	0.638	0.292787	Young quiescent	Rbm38
Ubr2	1.95423e-05	0.256012	0.175	0.252	0.301166	Young quiescent	Ubr2
Nfat5	2.12486e-05	0.810407	0.288	0.282	0.327461	Young quiescent	Nfat5
Maged1	2.31703e-05	0.744584	0.276	0.262	0.357077	Young quiescent	Maged1
Lcp1	2.44119e-05	0.262186	0.677	0.737	0.376212	Young quiescent	Lcp1
Arl6ip5	2.59903e-05	0.261207	0.631	0.712	0.400536	Young quiescent	Arl6ip5
Tbc1d10c	2.80732e-05	0.488603	0.458	0.507	0.432636	Young quiescent	Tbc1d10c
Taz	3.69883e-05	0.602361	0.4	0.444	0.570027	Young quiescent	Taz
Zbtb38	3.77494e-05	0.645142	0.338	0.343	0.581756	Young quiescent	Zbtb38
Acadm	3.81429e-05	0.500754	0.455	0.519	0.587821	Young quiescent	Acadm
Tcf4	4.06097e-05	0.457254	0.444	0.485	0.625836	Young quiescent	Tcf4
Igbp1	6.53339e-05	0.438625	0.487	0.564	1	Young quiescent	Igbp1
Casp6	6.87612e-05	0.803991	0.275	0.271	1	Young quiescent	Casp6
Rpl9-ps6	6.96081e-05	0.348542	0.553	0.643	1	Young quiescent	Rpl9-ps6
Flii	7.18517e-05	0.269071	0.195	0.275	1	Young quiescent	Flii
Usp19	7.53765e-05	0.27487	0.202	0.288	1	Young quiescent	Usp19
Nmnat3	8.21251e-05	0.294279	0.18	0.256	1	Young quiescent	Nmnat3
Sord	8.7199e-05	0.381981	0.517	0.589	1	Young quiescent	Sord
Ndufaf3	9.5616e-05	0.251901	0.215	0.301	1	Young quiescent	Ndufaf3
Mkrn1	0.00010214	0.451437	0.474	0.543	1	Young quiescent	Mkrn1
Rbm4b	0.000103542	0.335742	0.551	0.64	1	Young quiescent	Rbm4b
Tpst2	0.00010394	0.374277	0.517	0.588	1	Young quiescent	Tpst2
Sigirr	0.000106491	0.623427	0.345	0.361	1	Young quiescent	Sigirr
Tusc2	0.00011311	0.262238	0.237	0.336	1	Young quiescent	Tusc2
Bex4	0.000115916	0.628022	0.319	0.309	1	Young quiescent	Bex4
Bex1	0.000117	0.569161	0.342	0.336	1	Young quiescent	Bex1
Gtpbp2	0.000118545	0.502818	0.411	0.446	1	Young quiescent	Gtpbp2
Kdsr	0.00012445	0.261243	0.2	0.281	1	Young quiescent	Kdsr
Scmh1	0.000136973	0.292035	0.189	0.266	1	Young quiescent	Scmh1
Vat1	0.000139824	0.546471	0.358	0.37	1	Young quiescent	Vat1
Bloc1s6	0.000143477	0.267715	0.187	0.263	1	Young quiescent	Bloc1s6
Serinc1	0.000154183	0.596379	0.38	0.415	1	Young quiescent	Serinc1
Mdfi	0.000155489	0.551881	0.362	0.374	1	Young quiescent	Mdfi
Rnf113a2	0.000161392	0.25483	0.21	0.295	1	Young quiescent	Rnf113a2
Snhg12	0.000182066	0.572333	0.383	0.414	1	Young quiescent	Snhg12
Atf2	0.000188902	0.258853	0.183	0.254	1	Young quiescent	Atf2
Krit1	0.000190036	0.268693	0.569	0.657	1	Young quiescent	Krit1
Mitd1	0.000199076	0.301993	0.198	0.277	1	Young quiescent	Mitd1
Dtx3	0.000204955	0.570304	0.377	0.408	1	Young quiescent	Dtx3
Ciao1	0.000217624	0.284175	0.208	0.292	1	Young quiescent	Ciao1
Sesn1	0.000250766	0.767312	0.285	0.288	1	Young quiescent	Sesn1
Ttc3	0.000253601	0.494288	0.438	0.485	1	Young quiescent	Ttc3
Akap8l	0.000279778	0.781498	0.273	0.269	1	Young quiescent	Akap8l
Rassf5	0.000287394	0.604023	0.344	0.361	1	Young quiescent	Rassf5
Klf10	0.000303104	0.710185	0.297	0.299	1	Young quiescent	Klf10
Ptk2b	0.000305486	0.741367	0.283	0.284	1	Young quiescent	Ptk2b
Btbd9	0.000309465	0.308514	0.184	0.257	1	Young quiescent	Btbd9
Basp1	0.000319578	0.713184	0.275	0.271	1	Young quiescent	Basp1
Rassf1	0.000326628	0.307618	0.261	0.368	1	Young quiescent	Rassf1
Rsrc2	0.000359837	0.319424	0.589	0.698	1	Young quiescent	Rsrc2
Npepps	0.000390135	0.267236	0.19	0.261	1	Young quiescent	Npepps
Treml2	0.000394583	0.559859	0.403	0.449	1	Young quiescent	Treml2
Grina	0.000409909	0.708169	0.286	0.291	1	Young quiescent	Grina
Sipa1	0.000460613	0.263933	0.252	0.352	1	Young quiescent	Sipa1
Nudcd3	0.000514266	0.259555	0.246	0.339	1	Young quiescent	Nudcd3
Mrrf	0.00054127	0.255824	0.204	0.282	1	Young quiescent	Mrrf
AI467606	0.000553738	0.571271	0.389	0.432	1	Young quiescent	AI467606
Pias4	0.000609402	0.280059	0.195	0.269	1	Young quiescent	Pias4
Tbc1d17	0.000633571	0.796623	0.277	0.285	1	Young quiescent	Tbc1d17
Idi1	0.000638249	0.312711	0.2	0.27	1	Young quiescent	Idi1
Ctla2b	0.000651626	0.552933	0.37	0.397	1	Young quiescent	Ctla2b
1500011B03Rik	0.000693097	0.647181	0.321	0.336	1	Young quiescent	1500011B03Rik
Prss34	0.000795765	-1.82749	0.375	0.507	1	Young quiescent	Prss34
Ppp3r1	0.000808923	0.261976	0.23	0.314	1	Young quiescent	Ppp3r1
Hmgn3	0.000827928	0.390313	0.426	0.466	1	Young quiescent	Hmgn3
2007-03-01	0.000868647	0.256205	0.234	0.32	1	Young quiescent	2007-03-01
Mafg	0.000911211	0.607168	0.343	0.366	1	Young quiescent	Mafg
Zfp830	0.000911321	0.27626	0.207	0.283	1	Young quiescent	Zfp830
Rchy1	0.0010463	0.468225	0.445	0.513	1	Young quiescent	Rchy1
Pbx1	0.00110252	0.275751	0.453	0.464	1	Young quiescent	Pbx1
Ptpn6	0.00112244	0.278588	0.585	0.68	1	Young quiescent	Ptpn6
Ebpl	0.00113816	0.497632	0.374	0.407	1	Young quiescent	Ebpl
Foxn3	0.00121297	0.441322	0.413	0.454	1	Young quiescent	Foxn3
Nsd1	0.00125842	0.270197	0.244	0.331	1	Young quiescent	Nsd1
Gstt2	0.00126657	0.256474	0.205	0.277	1	Young quiescent	Gstt2
Mat2b	0.00131349	0.254845	0.585	0.689	1	Young quiescent	Mat2b
Abcg2	0.00134996	0.583356	0.366	0.404	1	Young quiescent	Abcg2
Fbxo9	0.00135004	0.431489	0.447	0.519	1	Young quiescent	Fbxo9
Snx15	0.00137026	0.260777	0.212	0.288	1	Young quiescent	Snx15
Golga4	0.00140256	0.289459	0.25	0.338	1	Young quiescent	Golga4
Mpg	0.00142993	0.349501	0.209	0.286	1	Young quiescent	Mpg
Guf1	0.00143622	0.74299	0.289	0.303	1	Young quiescent	Guf1
Dcaf8	0.00147185	0.437447	0.457	0.529	1	Young quiescent	Dcaf8
Setd1b	0.00157201	0.26895	0.198	0.265	1	Young quiescent	Setd1b
Pdlim2	0.00163471	0.783596	0.253	0.257	1	Young quiescent	Pdlim2
Coq5	0.00163733	0.278536	0.267	0.367	1	Young quiescent	Coq5
Rcsd1	0.00167636	0.484162	0.38	0.411	1	Young quiescent	Rcsd1
Cmtm6	0.00168777	0.68181	0.288	0.298	1	Young quiescent	Cmtm6
Tmbim1	0.00172023	0.674946	0.277	0.286	1	Young quiescent	Tmbim1
Eid1	0.00175651	0.520699	0.378	0.416	1	Young quiescent	Eid1
Dnm2	0.00184679	0.26353	0.263	0.361	1	Young quiescent	Dnm2
Ube2l6	0.00189091	0.448933	0.416	0.463	1	Young quiescent	Ube2l6
Hoxa7	0.00190325	0.624611	0.335	0.359	1	Young quiescent	Hoxa7
Lman2l	0.00193447	0.259021	0.223	0.3	1	Young quiescent	Lman2l
Nudt16	0.00199053	0.724259	0.265	0.268	1	Young quiescent	Nudt16
Dkkl1	0.00206718	0.495823	0.359	0.381	1	Young quiescent	Dkkl1
Uba5	0.00211118	0.292625	0.198	0.266	1	Young quiescent	Uba5
Dus3l	0.00219139	0.317169	0.202	0.273	1	Young quiescent	Dus3l
Ptgs1	0.00220644	0.546917	0.305	0.311	1	Young quiescent	Ptgs1
Arhgap17	0.00221965	0.271349	0.19	0.253	1	Young quiescent	Arhgap17
Rab18	0.00232036	0.324736	0.514	0.605	1	Young quiescent	Rab18
Zfp68	0.00245549	0.266466	0.252	0.345	1	Young quiescent	Zfp68
Guca1a	0.00246324	0.597125	0.316	0.333	1	Young quiescent	Guca1a
Tmem40	0.00247978	0.38674	0.443	0.493	1	Young quiescent	Tmem40
Mga	0.00248469	0.303562	0.24	0.324	1	Young quiescent	Mga
Ankrd39	0.00255753	0.280181	0.191	0.256	1	Young quiescent	Ankrd39
Selenbp1	0.00257738	0.436375	0.444	0.509	1	Young quiescent	Selenbp1
Tnfrsf13b	0.00262099	0.436535	0.385	0.423	1	Young quiescent	Tnfrsf13b
Acaa1a	0.00267823	0.285197	0.243	0.328	1	Young quiescent	Acaa1a
Ttc4	0.00270865	0.338417	0.206	0.28	1	Young quiescent	Ttc4
Tapbp	0.00278434	0.377502	0.509	0.6	1	Young quiescent	Tapbp
Hadh	0.0028005	0.271199	0.561	0.665	1	Young quiescent	Hadh
Tbc1d9b	0.00285761	0.296459	0.195	0.261	1	Young quiescent	Tbc1d9b
Ing3	0.00305366	0.255866	0.189	0.25	1	Young quiescent	Ing3
Erlec1	0.00319331	0.270743	0.264	0.355	1	Young quiescent	Erlec1
Mau2	0.00325572	0.392928	0.191	0.256	1	Young quiescent	Mau2
Nfic	0.00327284	0.369403	0.483	0.555	1	Young quiescent	Nfic
Ing4	0.00335037	0.552334	0.378	0.429	1	Young quiescent	Ing4
Ccndbp1	0.00337943	0.60798	0.335	0.369	1	Young quiescent	Ccndbp1
Ube2d1	0.00345743	0.262259	0.213	0.283	1	Young quiescent	Ube2d1
Akt1s1	0.00349837	0.569467	0.385	0.44	1	Young quiescent	Akt1s1
Stk4	0.00351439	0.263429	0.269	0.364	1	Young quiescent	Stk4
Ccnt2	0.00365832	0.257155	0.249	0.333	1	Young quiescent	Ccnt2
Cpq	0.00369277	0.468898	0.404	0.459	1	Young quiescent	Cpq
Pcf11	0.00372146	0.290587	0.219	0.291	1	Young quiescent	Pcf11
Tmod3	0.00377803	0.275648	0.248	0.333	1	Young quiescent	Tmod3
Ccdc90b	0.0038507	0.266532	0.226	0.3	1	Young quiescent	Ccdc90b
Stk19	0.00389285	0.36715	0.215	0.291	1	Young quiescent	Stk19
Tpd52	0.00394782	0.534681	0.35	0.384	1	Young quiescent	Tpd52
Kpna4	0.00402939	0.268937	0.272	0.367	1	Young quiescent	Kpna4
Tm2d1	0.00404035	0.259306	0.295	0.403	1	Young quiescent	Tm2d1
Sdhaf2	0.00411173	0.311979	0.222	0.298	1	Young quiescent	Sdhaf2
Tmem42	0.00422377	0.671954	0.281	0.293	1	Young quiescent	Tmem42
Inpp5d	0.00423063	0.281827	0.209	0.278	1	Young quiescent	Inpp5d
Anks1	0.00440154	0.302415	0.197	0.261	1	Young quiescent	Anks1
Idh3b	0.00442381	0.287945	0.545	0.655	1	Young quiescent	Idh3b
Polr3gl	0.00445868	0.26954	0.248	0.332	1	Young quiescent	Polr3gl
Osbpl9	0.00445874	0.543743	0.351	0.386	1	Young quiescent	Osbpl9
Pglyrp2	0.00452451	0.576333	0.286	0.294	1	Young quiescent	Pglyrp2
Gga1	0.00457597	0.289254	0.236	0.315	1	Young quiescent	Gga1
Arhgap25	0.0046192	0.704032	0.26	0.266	1	Young quiescent	Arhgap25
Clec2d	0.00475539	0.688942	0.265	0.27	1	Young quiescent	Clec2d
Zyx	0.00488459	0.304675	0.543	0.629	1	Young quiescent	Zyx
Mdm2	0.00491426	0.31735	0.227	0.304	1	Young quiescent	Mdm2
AI413582	0.00509891	0.334339	0.236	0.316	1	Young quiescent	AI413582
Smarca2	0.00510514	0.645887	0.307	0.328	1	Young quiescent	Smarca2
Phkg2	0.00515377	0.309464	0.23	0.309	1	Young quiescent	Phkg2
Ifi35	0.00525408	0.274002	0.291	0.395	1	Young quiescent	Ifi35
Kdm2a	0.00528595	0.288339	0.247	0.328	1	Young quiescent	Kdm2a
Ngly1	0.00539274	0.306266	0.26	0.354	1	Young quiescent	Ngly1
Def6	0.0057843	0.293563	0.534	0.627	1	Young quiescent	Def6
Cd300a	0.00584058	0.306494	0.194	0.257	1	Young quiescent	Cd300a
Snap23	0.00629293	0.563662	0.365	0.416	1	Young quiescent	Snap23
Galt	0.00654322	0.350994	0.237	0.318	1	Young quiescent	Galt
Asl	0.00658628	0.325155	0.23	0.306	1	Young quiescent	Asl
Qtrt1	0.00659863	0.368563	0.198	0.264	1	Young quiescent	Qtrt1
Ifrd1	0.00660347	0.302368	0.26	0.348	1	Young quiescent	Ifrd1
Pias1	0.00680821	0.312522	0.191	0.25	1	Young quiescent	Pias1
Tmem57	0.00700718	0.296066	0.228	0.303	1	Young quiescent	Tmem57
Ttc5	0.00705145	0.282347	0.248	0.331	1	Young quiescent	Ttc5
Zfp945	0.00737108	0.697665	0.262	0.274	1	Young quiescent	Zfp945
Cflar	0.00751661	0.279652	0.226	0.295	1	Young quiescent	Cflar
Ccdc9	0.00814515	0.2898	0.194	0.253	1	Young quiescent	Ccdc9
Arid4a	0.00832286	0.250621	0.303	0.402	1	Young quiescent	Arid4a
Clk3	0.00858537	0.360446	0.207	0.273	1	Young quiescent	Clk3
Ccdc53	0.00892036	0.39354	0.445	0.526	1	Young quiescent	Ccdc53
Rab11a	0.0090787	0.284335	0.562	0.68	1	Young quiescent	Rab11a
Arl6ip1	0.0090952	-0.424146	0.83	0.894	1	Young quiescent	Arl6ip1
Gpbp1l1	0.00957398	0.346253	0.234	0.31	1	Young quiescent	Gpbp1l1
Cdk12	0.00985165	0.256124	0.287	0.382	1	Young quiescent	Cdk12
Tipin.1	0	2.26565	0.802	0.235	0	Young proliferative	Tipin
Mcm5.1	0	2.72667	0.681	0.13	0	Young proliferative	Mcm5
Gmnn.1	0	2.62826	0.678	0.134	0	Young proliferative	Gmnn
Lig1.1	0	2.83772	0.659	0.121	0	Young proliferative	Lig1
Top2a.1	0	4.08752	0.621	0.083	0	Young proliferative	Top2a
Lmnb1.1	0	2.25273	0.734	0.202	0	Young proliferative	Lmnb1
Spc24.1	0	4.25658	0.571	0.044	0	Young proliferative	Spc24
Cks1b.1	0	2.3658	0.842	0.327	0	Young proliferative	Cks1b
Tyms.1	0	2.75048	0.651	0.143	0	Young proliferative	Tyms
Cdk1.1	0	3.10808	0.607	0.111	0	Young proliferative	Cdk1
Cdca8.1	0	4.11298	0.531	0.056	0	Young proliferative	Cdca8
Cenpm.1	0	3.52424	0.506	0.045	0	Young proliferative	Cenpm
2810417H13Rik.1	0	4.92536	0.503	0.044	0	Young proliferative	2810417H13Rik
Tk1.1	0	4.32362	0.486	0.032	0	Young proliferative	Tk1
Pbk.1	0	4.15132	0.457	0.033	0	Young proliferative	Pbk
Dut.1	0	1.84025	0.904	0.507	0	Young proliferative	Dut
Hmgb2.1	0	2.47659	0.973	0.756	0	Young proliferative	Hmgb2
Tuba1b.1	0	1.82298	0.965	0.775	0	Young proliferative	Tuba1b
Ran.1	0	1.19184	0.991	0.92	0	Young proliferative	Ran
Tubb5.1	0	1.54462	0.993	0.925	0	Young proliferative	Tubb5
Stmn1.1	0	1.66424	0.996	0.944	0	Young proliferative	Stmn1
H2afz.1	0	1.71574	0.999	0.971	0	Young proliferative	H2afz
Ifitm1.1	0	-1.2902	0.959	0.986	0	Young proliferative	Ifitm1
Ptma.1	0	0.753359	1	1	0	Young proliferative	Ptma
Ppia.1	0	0.654545	1	1	0	Young proliferative	Ppia
Rps14.1	0	-0.360403	1	1	0	Young proliferative	Rps14
Birc5.1	2.42269e-306	3.86085	0.517	0.082	3.7336e-302	Young proliferative	Birc5
Rrm1.1	1.39199e-302	2.48926	0.624	0.134	2.14519e-298	Young proliferative	Rrm1
Cdca3.1	3.12173e-293	4.30471	0.425	0.033	4.8109e-289	Young proliferative	Cdca3
Ranbp1.1	1.16061e-290	1.11837	0.97	0.816	1.78862e-286	Young proliferative	Ranbp1
Ccna2.1	6.04952e-290	4.40782	0.405	0.024	9.32292e-286	Young proliferative	Ccna2
Mki67.1	6.20019e-290	4.55899	0.401	0.023	9.55511e-286	Young proliferative	Mki67
Uhrf1.1	4.66237e-284	3.37167	0.444	0.041	7.18517e-280	Young proliferative	Uhrf1
Ybx1.1	8.51098e-284	0.81135	0.997	0.966	1.31163e-279	Young proliferative	Ybx1
Mcm7.1	1.01753e-283	1.90515	0.76	0.276	1.56812e-279	Young proliferative	Mcm7
Mcm6.1	1.46978e-280	1.7644	0.816	0.365	2.26507e-276	Young proliferative	Mcm6
Smc2.1	5.862e-279	2.39014	0.615	0.145	9.03393e-275	Young proliferative	Smc2
Cks2.1	2.39252e-276	2.19353	0.836	0.43	3.68712e-272	Young proliferative	Cks2
Asf1b.1	1.23493e-275	3.50283	0.419	0.034	1.90315e-271	Young proliferative	Asf1b
Hells.1	3.87534e-275	2.99886	0.465	0.054	5.97229e-271	Young proliferative	Hells
Aurkb.1	1.67568e-274	4.07515	0.396	0.026	2.58239e-270	Young proliferative	Aurkb
Rps9.1	4.55775e-273	-0.332856	1	1	7.02395e-269	Young proliferative	Rps9
Malat1.1	6.2279e-273	-0.836187	0.999	1	9.59782e-269	Young proliferative	Malat1
Fen1.1	4.47283e-270	2.18149	0.622	0.148	6.89307e-266	Young proliferative	Fen1
Rrm2.1	5.93555e-269	3.83071	0.417	0.038	9.14727e-265	Young proliferative	Rrm2
Mcm3.1	3.10491e-268	1.85255	0.752	0.289	4.78497e-264	Young proliferative	Mcm3
Prim1.1	1.35052e-266	2.30363	0.56	0.104	2.08128e-262	Young proliferative	Prim1
Erh.1	3.88604e-266	0.857223	0.982	0.894	5.98878e-262	Young proliferative	Erh
Anp32b.1	1.73694e-263	0.817494	0.988	0.913	2.67679e-259	Young proliferative	Anp32b
Nasp.1	6.22363e-263	2.13282	0.621	0.153	9.59124e-259	Young proliferative	Nasp
Ung.1	5.16406e-262	3.26156	0.451	0.059	7.95833e-258	Young proliferative	Ung
Rad51ap1.1	1.22713e-261	3.90097	0.369	0.02	1.89113e-257	Young proliferative	Rad51ap1
Slc25a5.1	3.38634e-260	0.925083	0.986	0.92	5.21869e-256	Young proliferative	Slc25a5
Mcm2.1	5.33686e-259	2.03849	0.661	0.194	8.22463e-255	Young proliferative	Mcm2
Rad51.1	6.27306e-258	3.81456	0.376	0.024	9.66742e-254	Young proliferative	Rad51
Gins2.1	1.98255e-257	2.51006	0.496	0.075	3.05531e-253	Young proliferative	Gins2
Slbp.1	9.25554e-257	1.6127	0.831	0.401	1.42637e-252	Young proliferative	Slbp
Cenpk.1	3.48808e-254	3.34874	0.384	0.027	5.37548e-250	Young proliferative	Cenpk
mt-Co1.1	2.19283e-250	-0.481853	1	1	3.37937e-246	Young proliferative	mt-Co1
Nusap1.1	2.38538e-248	4.36462	0.373	0.03	3.67611e-244	Young proliferative	Nusap1
Tpx2.1	6.79868e-248	4.19366	0.358	0.022	1.04775e-243	Young proliferative	Tpx2
Hint1.1	1.69358e-247	0.721473	0.991	0.94	2.60998e-243	Young proliferative	Hint1
Ezh2.1	7.74135e-246	1.87845	0.661	0.191	1.19302e-241	Young proliferative	Ezh2
Ccnb2.1	3.95675e-245	4.17069	0.402	0.046	6.09775e-241	Young proliferative	Ccnb2
Snrpd1.1	1.9989e-244	1.06167	0.935	0.69	3.08051e-240	Young proliferative	Snrpd1
Cdt1.1	7.26482e-244	2.63045	0.465	0.07	1.11958e-239	Young proliferative	Cdt1
Spc25.1	1.75742e-241	3.45908	0.383	0.034	2.70836e-237	Young proliferative	Spc25
Fignl1.1	2.53432e-241	3.2336	0.379	0.031	3.90564e-237	Young proliferative	Fignl1
Cenph.1	1.80146e-239	3.34528	0.376	0.031	2.77624e-235	Young proliferative	Cenph
Dnajc9.1	5.34716e-239	1.51299	0.796	0.348	8.2405e-235	Young proliferative	Dnajc9
Mad2l1.1	1.92172e-237	2.51424	0.47	0.074	2.96157e-233	Young proliferative	Mad2l1
Cit.1	2.48443e-235	3.79273	0.343	0.02	3.82875e-231	Young proliferative	Cit
Dtymk.1	2.66332e-235	1.35299	0.867	0.471	4.10445e-231	Young proliferative	Dtymk
Neil3.1	2.01125e-233	4.33747	0.326	0.015	3.09954e-229	Young proliferative	Neil3
Apitd1.1	2.11358e-230	2.80386	0.4	0.044	3.25723e-226	Young proliferative	Apitd1
Dhfr.1	3.97576e-230	2.79894	0.413	0.052	6.12705e-226	Young proliferative	Dhfr
Knstrn.1	3.94477e-229	3.37316	0.383	0.04	6.07928e-225	Young proliferative	Knstrn
Rpa2.1	3.22043e-228	1.63558	0.748	0.289	4.963e-224	Young proliferative	Rpa2
Pmf1.1	7.4387e-227	1.79832	0.649	0.193	1.14638e-222	Young proliferative	Pmf1
Rbm3.1	3.03638e-225	0.609735	0.996	0.974	4.67936e-221	Young proliferative	Rbm3
Hmgn2.1	5.39056e-224	1.11869	0.943	0.728	8.30739e-220	Young proliferative	Hmgn2
Tmpo.1	9.13472e-224	1.50522	0.785	0.348	1.40775e-219	Young proliferative	Tmpo
Txnip.1	1.0721e-223	-1.46624	0.697	0.853	1.65221e-219	Young proliferative	Txnip
Ndufa4.1	2.15166e-223	0.751312	0.991	0.946	3.31593e-219	Young proliferative	Ndufa4
Cenpf.1	2.84029e-223	4.99484	0.315	0.016	4.37717e-219	Young proliferative	Cenpf
Usp1.1	6.82699e-222	1.68864	0.662	0.198	1.05211e-217	Young proliferative	Usp1
Pcna.1	1.5451e-220	1.90563	0.605	0.169	2.38116e-216	Young proliferative	Pcna
Lockd.1	2.85874e-219	2.41369	0.563	0.152	4.40561e-215	Young proliferative	Lockd
Cenpw.1	3.30474e-217	2.16183	0.505	0.106	5.09293e-213	Young proliferative	Cenpw
E2f1.1	1.38273e-214	2.90403	0.395	0.053	2.13093e-210	Young proliferative	E2f1
Tacc3.1	1.60004e-214	2.76684	0.393	0.05	2.46582e-210	Young proliferative	Tacc3
Ltb.1	1.67536e-214	-1.69379	0.546	0.806	2.5819e-210	Young proliferative	Ltb
Cdc20.1	2.98347e-214	3.27314	0.448	0.085	4.59783e-210	Young proliferative	Cdc20
Kif22.1	6.37963e-214	3.36104	0.355	0.035	9.83164e-210	Young proliferative	Kif22
Nap1l1.1	7.15311e-214	1.01692	0.93	0.689	1.10237e-209	Young proliferative	Nap1l1
Prc1.1	2.45271e-212	4.08451	0.325	0.025	3.77987e-208	Young proliferative	Prc1
Chaf1a.1	1.35671e-211	2.53289	0.396	0.051	2.09082e-207	Young proliferative	Chaf1a
Txn1.1	2.19904e-211	0.697006	0.989	0.916	3.38894e-207	Young proliferative	Txn1
Dctpp1.1	1.00024e-208	1.2247	0.872	0.539	1.54147e-204	Young proliferative	Dctpp1
Cdca5.1	6.17987e-207	3.42779	0.326	0.026	9.5238e-203	Young proliferative	Cdca5
Nrm.1	9.89355e-207	1.75039	0.633	0.201	1.52469e-202	Young proliferative	Nrm
Fbxo5.1	1.59663e-205	3.07024	0.363	0.043	2.46057e-201	Young proliferative	Fbxo5
Timeless.1	2.47338e-205	2.77457	0.371	0.044	3.81173e-201	Young proliferative	Timeless
Clspn.1	3.13164e-203	4.38693	0.279	0.01	4.82617e-199	Young proliferative	Clspn
H2afv.1	1.23105e-201	1.11114	0.949	0.778	1.89718e-197	Young proliferative	H2afv
Rfc4.1	1.79492e-201	1.84592	0.562	0.149	2.76614e-197	Young proliferative	Rfc4
Ftl1.1	1.0263e-199	-0.487949	1	1	1.58163e-195	Young proliferative	Ftl1
Cox5a.1	3.31576e-198	0.925776	0.94	0.757	5.10992e-194	Young proliferative	Cox5a
Casc5.1	3.57847e-198	4.45642	0.273	0.01	5.51477e-194	Young proliferative	Casc5
Mcm4.1	1.97994e-196	1.9793	0.481	0.104	3.05129e-192	Young proliferative	Mcm4
Aunip.1	2.00564e-196	4.23482	0.27	0.009	3.09088e-192	Young proliferative	Aunip
Ube2c.1	8.60664e-194	4.20732	0.377	0.063	1.32637e-189	Young proliferative	Ube2c
Rfc5.1	1.84697e-193	1.56734	0.645	0.21	2.84636e-189	Young proliferative	Rfc5
Ckap2l.1	4.96867e-193	4.66735	0.264	0.009	7.65722e-189	Young proliferative	Ckap2l
Cdca7.1	9.51924e-193	1.39592	0.771	0.351	1.46701e-188	Young proliferative	Cdca7
Hsp90aa1.1	6.5846e-192	0.794737	0.98	0.921	1.01475e-187	Young proliferative	Hsp90aa1
Pold1.1	7.57032e-192	2.11429	0.446	0.087	1.16666e-187	Young proliferative	Pold1
Smc4.1	1.23775e-190	1.56302	0.776	0.399	1.90749e-186	Young proliferative	Smc4
Dek.1	1.70506e-190	1.10163	0.891	0.594	2.62767e-186	Young proliferative	Dek
Srsf7.1	1.77495e-190	0.987656	0.916	0.646	2.73538e-186	Young proliferative	Srsf7
Hirip3.1	2.60864e-190	1.9125	0.488	0.108	4.02017e-186	Young proliferative	Hirip3
Syce2.1	2.27703e-188	1.40767	0.75	0.334	3.50913e-184	Young proliferative	Syce2
Ccdc34.1	3.58741e-188	1.65709	0.605	0.193	5.52856e-184	Young proliferative	Ccdc34
Dnmt1.1	1.3827e-187	1.76783	0.558	0.159	2.13088e-183	Young proliferative	Dnmt1
Fam64a.1	7.6823e-186	4.26594	0.284	0.02	1.18392e-181	Young proliferative	Fam64a
Ncapd2.1	1.82218e-185	2.47621	0.368	0.053	2.80816e-181	Young proliferative	Ncapd2
Pkmyt1.1	4.57449e-185	2.77808	0.339	0.041	7.04975e-181	Young proliferative	Pkmyt1
Srsf2.1	2.27888e-182	0.737292	0.977	0.852	3.51198e-178	Young proliferative	Srsf2
Nuf2.1	3.77152e-182	3.78547	0.269	0.015	5.81229e-178	Young proliferative	Nuf2
Rfc2.1	1.67681e-181	1.05883	0.897	0.58	2.58414e-177	Young proliferative	Rfc2
Sdf2l1.1	1.89298e-181	2.07382	0.465	0.109	2.91727e-177	Young proliferative	Sdf2l1
Atad2.1	2.37106e-180	2.32733	0.376	0.059	3.65405e-176	Young proliferative	Atad2
Shcbp1.1	3.16194e-180	3.75419	0.268	0.015	4.87287e-176	Young proliferative	Shcbp1
Shisa5.1	7.59726e-180	-1.21829	0.757	0.87	1.17081e-175	Young proliferative	Shisa5
Rnaseh2b.1	6.0539e-178	1.49393	0.633	0.217	9.32966e-174	Young proliferative	Rnaseh2b
[truncated: 1,729 more rows]

## Sheet: Aged mice DEGs
	p_val	avg_log2FC	pct.1	pct.2	p_val_adj	cluster	gene
Ifitm1	1.11e-216	0.976376	0.995	0.963	1.68e-212	Aged quiescent	Ifitm1
Rps14	1.65e-184	0.313587	1	1	2.5e-180	Aged quiescent	Rps14
mt-Co1	1.76e-173	0.511503	1	0.998	2.67e-169	Aged quiescent	mt-Co1
Ftl1	2.72e-171	0.508189	1	1	4.12e-167	Aged quiescent	Ftl1
Malat1	3.59e-159	0.650349	1	0.998	5.43e-155	Aged quiescent	Malat1
Rps9	1.6e-150	0.278202	1	1	2.43e-146	Aged quiescent	Rps9
Ifitm3	7.27e-146	0.600996	0.998	0.987	1.1e-141	Aged quiescent	Ifitm3
Rpl3	3.7e-136	0.269123	1	1	5.6e-132	Aged quiescent	Rpl3
Gstm1	1.66e-131	1.02933	0.904	0.738	2.51e-127	Aged quiescent	Gstm1
Prtn3	8.79e-130	0.680184	0.99	0.934	1.33e-125	Aged quiescent	Prtn3
Procr	8.83e-128	1.39626	0.772	0.45	1.34e-123	Aged quiescent	Procr
Mllt3	1.33e-125	1.1994	0.845	0.607	2.01e-121	Aged quiescent	Mllt3
Sult1a1	1.15e-121	1.33198	0.796	0.485	1.74e-117	Aged quiescent	Sult1a1
Pdzk1ip1	3.65e-120	0.834279	0.95	0.839	5.53e-116	Aged quiescent	Pdzk1ip1
Rpl37	2.4e-109	0.253005	1	1	3.63e-105	Aged quiescent	Rpl37
Nupr1	2.81e-104	0.957942	0.91	0.778	4.25e-100	Aged quiescent	Nupr1
Tmem176b	2.22e-96	0.564789	0.988	0.943	3.37e-92	Aged quiescent	Tmem176b
Ly6a	1.09e-95	1.04805	0.854	0.666	1.65e-91	Aged quiescent	Ly6a
Txnip	6.29e-95	1.01672	0.818	0.653	9.52e-91	Aged quiescent	Txnip
Eef2	5.82e-87	0.413665	0.997	0.991	8.82e-83	Aged quiescent	Eef2
Rpl36	7.23e-87	0.250636	1	1	1.09e-82	Aged quiescent	Rpl36
Pfdn5	2.99e-85	0.458299	0.993	0.985	4.52e-81	Aged quiescent	Pfdn5
Apoe	2.78e-81	0.568086	0.988	0.971	4.21e-77	Aged quiescent	Apoe
Shisa5	5.04e-80	0.786775	0.892	0.799	7.63e-76	Aged quiescent	Shisa5
Cox7a2l	7.07e-77	0.416312	0.998	0.989	1.07e-72	Aged quiescent	Cox7a2l
Pim1	1.56e-75	0.999079	0.757	0.566	2.36e-71	Aged quiescent	Pim1
H2-D1	3.57e-75	0.351688	1	0.999	5.41e-71	Aged quiescent	H2-D1
Cd74	8.41e-74	1.29063	0.732	0.5	1.27e-69	Aged quiescent	Cd74
Ltb	9.66e-73	1.28062	0.675	0.442	1.46e-68	Aged quiescent	Ltb
Gimap1	1.37e-72	0.729593	0.875	0.758	2.07e-68	Aged quiescent	Gimap1
Krt18	3.4e-66	0.686619	0.883	0.789	5.15e-62	Aged quiescent	Krt18
Aldoa	4.11e-66	0.514822	0.965	0.91	6.22e-62	Aged quiescent	Aldoa
Glul	3.36e-65	0.809533	0.798	0.658	5.08e-61	Aged quiescent	Glul
Ypel3	1.38e-64	0.74885	0.833	0.725	2.09e-60	Aged quiescent	Ypel3
Itm2b	4.73e-63	0.282275	1	0.996	7.16e-59	Aged quiescent	Itm2b
Lmo2	4.91e-61	0.404841	0.993	0.978	7.43e-57	Aged quiescent	Lmo2
Map1lc3b	7.11e-57	0.449483	0.962	0.95	1.08e-52	Aged quiescent	Map1lc3b
Trim47	1.9e-55	1.05595	0.624	0.445	2.87e-51	Aged quiescent	Trim47
Zfos1	2.64e-55	0.555889	0.92	0.862	3.99e-51	Aged quiescent	Zfos1
Tmem176a	3.11e-55	0.539689	0.917	0.88	4.71e-51	Aged quiescent	Tmem176a
Tsc22d1	3.33e-55	0.598579	0.927	0.862	5.04e-51	Aged quiescent	Tsc22d1
Gltscr2	4.32e-55	0.4332	0.965	0.946	6.54e-51	Aged quiescent	Gltscr2
Ptpn18	5.05e-55	0.371688	0.992	0.979	7.64e-51	Aged quiescent	Ptpn18
Cd63	7.03e-55	0.288422	0.99	0.975	1.06e-50	Aged quiescent	Cd63
Rps28	1.71e-54	0.26916	0.999	0.998	2.59e-50	Aged quiescent	Rps28
Gimap6	2.52e-54	0.91788	0.71	0.565	3.82e-50	Aged quiescent	Gimap6
Prr13	5.86e-54	0.587311	0.891	0.855	8.87e-50	Aged quiescent	Prr13
H2-K1	1.28e-53	0.296571	1	0.995	1.94e-49	Aged quiescent	H2-K1
Cldn5	1.29e-52	1.85848	0.404	0.17	1.96e-48	Aged quiescent	Cldn5
Hacd4	4.69e-52	0.722911	0.789	0.661	7.1e-48	Aged quiescent	Hacd4
Eif4a2	8.64e-52	0.612955	0.866	0.799	1.31e-47	Aged quiescent	Eif4a2
Hlf	2.64e-50	0.857634	0.722	0.575	4e-46	Aged quiescent	Hlf
Mettl7a1	1.64e-47	0.969621	0.612	0.436	2.48e-43	Aged quiescent	Mettl7a1
Smpdl3a	8.25e-47	0.733252	0.751	0.642	1.25e-42	Aged quiescent	Smpdl3a
Ninj1	2.94e-46	0.586837	0.866	0.845	4.45e-42	Aged quiescent	Ninj1
Ctsl	2.77e-45	0.921929	0.609	0.434	4.2e-41	Aged quiescent	Ctsl
Rabac1	5.09e-45	0.44598	0.932	0.929	7.7e-41	Aged quiescent	Rabac1
Lpar6	2.32e-44	0.990732	0.582	0.395	3.51e-40	Aged quiescent	Lpar6
Pik3ip1	1.35e-42	0.821178	0.683	0.537	2.04e-38	Aged quiescent	Pik3ip1
Rtp4	8.27e-41	1.10043	0.583	0.415	1.25e-36	Aged quiescent	Rtp4
Ldhb	8.87e-41	0.646578	0.75	0.65	1.34e-36	Aged quiescent	Ldhb
Mycn	3.86e-40	0.915363	0.598	0.428	5.85e-36	Aged quiescent	Mycn
Eif3e	1e-38	0.320401	0.988	0.981	1.52e-34	Aged quiescent	Eif3e
Ogt	3.03e-38	0.550714	0.816	0.747	4.58e-34	Aged quiescent	Ogt
Sbspon	3.49e-38	1.38328	0.424	0.236	5.28e-34	Aged quiescent	Sbspon
Ramp2	6.54e-36	1.44276	0.36	0.177	9.89e-32	Aged quiescent	Ramp2
Gimap5	3.25e-34	0.923644	0.535	0.382	4.93e-30	Aged quiescent	Gimap5
Laptm4a	6.73e-34	0.390274	0.924	0.91	1.02e-29	Aged quiescent	Laptm4a
Ubl7	1.39e-33	0.541029	0.81	0.769	2.11e-29	Aged quiescent	Ubl7
Use1	4.9e-33	0.417754	0.898	0.892	7.41e-29	Aged quiescent	Use1
Myct1	4.91e-33	0.520989	0.811	0.756	7.43e-29	Aged quiescent	Myct1
Gm19590	8.04e-33	0.792374	0.61	0.475	1.22e-28	Aged quiescent	Gm19590
Adgrg1	9.8e-33	0.417318	0.898	0.865	1.48e-28	Aged quiescent	Adgrg1
Ccnd2	3.17e-32	0.39378	0.915	0.897	4.8e-28	Aged quiescent	Ccnd2
Sepp1	1.92e-30	0.643868	0.701	0.624	2.9e-26	Aged quiescent	Sepp1
Limd2	5.31e-30	0.544764	0.799	0.732	8.04e-26	Aged quiescent	Limd2
Uba7	1.06e-29	0.518751	0.797	0.716	1.6e-25	Aged quiescent	Uba7
Klrb1c	2.2e-29	1.94374	0.235	0.088	3.33e-25	Aged quiescent	Klrb1c
Ptprcap	2.23e-29	0.292871	0.978	0.982	3.38e-25	Aged quiescent	Ptprcap
Gabarapl1	5.07e-29	0.633694	0.674	0.602	7.68e-25	Aged quiescent	Gabarapl1
Jun	1.5e-28	0.634665	0.694	0.588	2.28e-24	Aged quiescent	Jun
Sepw1	2.25e-28	0.254689	0.986	0.977	3.41e-24	Aged quiescent	Sepw1
Hsd17b10	5.91e-28	0.392696	0.898	0.895	8.94e-24	Aged quiescent	Hsd17b10
Saraf	8.07e-28	0.386647	0.882	0.875	1.22e-23	Aged quiescent	Saraf
Gda	2.73e-27	1.09834	0.414	0.268	4.13e-23	Aged quiescent	Gda
Rps27rt	3.23e-27	0.401237	0.857	0.84	4.9e-23	Aged quiescent	Rps27rt
Oxr1	3.61e-27	0.837483	0.545	0.427	5.47e-23	Aged quiescent	Oxr1
Il2rg	2.34e-26	0.885182	0.527	0.4	3.54e-22	Aged quiescent	Il2rg
Clec1a	1.35e-25	0.755143	0.587	0.466	2.04e-21	Aged quiescent	Clec1a
Rsrp1	1.47e-25	0.279788	0.959	0.973	2.23e-21	Aged quiescent	Rsrp1
Mrpl52	9.88e-25	0.302372	0.929	0.918	1.5e-20	Aged quiescent	Mrpl52
Ly6e	2.54e-24	0.288224	0.995	0.992	3.84e-20	Aged quiescent	Ly6e
Trib3	5.66e-24	1.6695	0.202	0.076	8.57e-20	Aged quiescent	Trib3
Tcp11l2	2.15e-23	1.06431	0.316	0.171	3.26e-19	Aged quiescent	Tcp11l2
Pik3r1	4.21e-23	0.84737	0.51	0.404	6.37e-19	Aged quiescent	Pik3r1
Tnip3	9.32e-23	0.803896	0.513	0.393	1.41e-18	Aged quiescent	Tnip3
Gng11	1.81e-22	0.375722	0.888	0.816	2.74e-18	Aged quiescent	Gng11
Npdc1	1.05e-21	0.633542	0.59	0.501	1.58e-17	Aged quiescent	Npdc1
Camk1	1.67e-21	0.611628	0.614	0.545	2.53e-17	Aged quiescent	Camk1
Tnfaip8	1.71e-21	0.488486	0.729	0.692	2.58e-17	Aged quiescent	Tnfaip8
Meg3	2.03e-21	1.38153	0.35	0.217	3.07e-17	Aged quiescent	Meg3
Ndn	6.41e-21	0.690929	0.545	0.444	9.7e-17	Aged quiescent	Ndn
Pold4	8.13e-21	0.509962	0.662	0.607	1.23e-16	Aged quiescent	Pold4
Camk2d	8.55e-21	1.04691	0.365	0.243	1.29e-16	Aged quiescent	Camk2d
Vmp1	9.08e-21	0.56027	0.661	0.627	1.38e-16	Aged quiescent	Vmp1
Tspan4	1.3e-20	0.353865	0.847	0.833	1.96e-16	Aged quiescent	Tspan4
Tgm2	1.54e-20	0.754925	0.477	0.364	2.33e-16	Aged quiescent	Tgm2
Gpr183	1.62e-20	1.48372	0.19	0.076	2.45e-16	Aged quiescent	Gpr183
Rorc	2.3e-20	1.29724	0.248	0.127	3.49e-16	Aged quiescent	Rorc
S100a6	4.61e-20	0.36802	0.862	0.795	6.98e-16	Aged quiescent	S100a6
Gm4951	6.52e-20	1.34541	0.257	0.136	9.87e-16	Aged quiescent	Gm4951
Sat1	8.29e-20	0.564927	0.617	0.55	1.25e-15	Aged quiescent	Sat1
Grina	8.42e-20	0.658746	0.532	0.442	1.28e-15	Aged quiescent	Grina
Rab38	1.63e-19	0.360195	0.867	0.863	2.47e-15	Aged quiescent	Rab38
Gabarap	1.68e-19	0.265786	0.925	0.925	2.54e-15	Aged quiescent	Gabarap
Tinagl1	1.78e-19	1.15228	0.266	0.144	2.69e-15	Aged quiescent	Tinagl1
AW112010	1.86e-19	0.375508	0.856	0.839	2.81e-15	Aged quiescent	AW112010
Upp1	1.92e-19	1.08034	0.29	0.164	2.91e-15	Aged quiescent	Upp1
H2-Aa	3.58e-19	0.638033	0.672	0.593	5.41e-15	Aged quiescent	H2-Aa
Ctsf	4.08e-19	1.02742	0.33	0.208	6.17e-15	Aged quiescent	Ctsf
Ctsb	4.6e-19	0.401721	0.755	0.746	6.96e-15	Aged quiescent	Ctsb
Ier2	5.85e-19	0.510227	0.71	0.692	8.86e-15	Aged quiescent	Ier2
Efna1	7.4e-19	1.30351	0.242	0.125	1.12e-14	Aged quiescent	Efna1
H2-Eb1	8.44e-19	0.703018	0.562	0.46	1.28e-14	Aged quiescent	H2-Eb1
Slc48a1	1.16e-18	0.408283	0.769	0.753	1.76e-14	Aged quiescent	Slc48a1
Hist1h2bc	1.26e-18	0.293736	0.318	0.182	1.91e-14	Aged quiescent	Hist1h2bc
Cracr2b	3.02e-18	1.12784	0.295	0.178	4.57e-14	Aged quiescent	Cracr2b
Lyl1	3.12e-18	0.308518	0.88	0.877	4.73e-14	Aged quiescent	Lyl1
Adgrl4	3.79e-18	0.49217	0.648	0.587	5.74e-14	Aged quiescent	Adgrl4
Stxbp4	4.62e-18	0.900427	0.39	0.277	7e-14	Aged quiescent	Stxbp4
Selm	4.82e-18	0.445693	0.726	0.644	7.3e-14	Aged quiescent	Selm
Anxa5	9.4e-18	0.333396	0.851	0.849	1.42e-13	Aged quiescent	Anxa5
Adck3	2.4e-17	0.897845	0.388	0.282	3.63e-13	Aged quiescent	Adck3
Selp	2.91e-17	0.724255	0.466	0.371	4.41e-13	Aged quiescent	Selp
PISD	3.44e-17	0.633893	0.563	0.501	5.2e-13	Aged quiescent	PISD
Nceh1	3.79e-17	0.704266	0.484	0.401	5.74e-13	Aged quiescent	Nceh1
Ecscr	1.5e-16	1.03286	0.295	0.186	2.27e-12	Aged quiescent	Ecscr
Zbtb20	1.64e-16	0.510438	0.627	0.57	2.48e-12	Aged quiescent	Zbtb20
Tsc22d3	1.88e-16	0.525374	0.632	0.577	2.85e-12	Aged quiescent	Tsc22d3
Mpl	2.5e-16	0.485463	0.657	0.596	3.78e-12	Aged quiescent	Mpl
Lst1	3.9e-16	0.808445	0.489	0.411	5.9e-12	Aged quiescent	Lst1
Cd84	2.06e-15	0.62423	0.532	0.47	3.11e-11	Aged quiescent	Cd84
Sdcbp	2.32e-15	0.314981	0.869	0.876	3.52e-11	Aged quiescent	Sdcbp
Ctsh	2.68e-15	1.08654	0.207	0.108	4.05e-11	Aged quiescent	Ctsh
Ssbp2	3.64e-15	0.374823	0.776	0.79	5.51e-11	Aged quiescent	Ssbp2
Nfe2	6.2e-15	0.322657	0.775	0.776	9.38e-11	Aged quiescent	Nfe2
Fcgrt	7.58e-15	0.975008	0.313	0.213	1.15e-10	Aged quiescent	Fcgrt
Uqcc3	8.08e-15	0.348071	0.775	0.788	1.22e-10	Aged quiescent	Uqcc3
Meis1	8.27e-15	0.371611	0.751	0.725	1.25e-10	Aged quiescent	Meis1
Por	8.91e-15	0.455284	0.662	0.628	1.35e-10	Aged quiescent	Por
Mecom	1.04e-14	0.842168	0.358	0.259	1.57e-10	Aged quiescent	Mecom
Clu	1.09e-14	0.444405	0.63	0.543	1.65e-10	Aged quiescent	Clu
Matn4	1.11e-14	0.662771	0.441	0.331	1.68e-10	Aged quiescent	Matn4
Slfn2	1.23e-14	1.14682	0.221	0.121	1.87e-10	Aged quiescent	Slfn2
Mfng	1.24e-14	0.446619	0.646	0.62	1.87e-10	Aged quiescent	Mfng
Cpne8	1.4e-14	0.911084	0.3	0.196	2.13e-10	Aged quiescent	Cpne8
Chil5	1.44e-14	1.39949	0.161	0.073	2.17e-10	Aged quiescent	Chil5
Thap3	1.54e-14	0.659651	0.487	0.418	2.33e-10	Aged quiescent	Thap3
Plxna4os1	1.75e-14	1.08684	0.276	0.178	2.65e-10	Aged quiescent	Plxna4os1
Rbm19	3.12e-14	1.08295	0.265	0.167	4.72e-10	Aged quiescent	Rbm19
Alcam	3.43e-14	0.887656	0.346	0.25	5.2e-10	Aged quiescent	Alcam
Rtcb	4.07e-14	0.319823	0.771	0.767	6.16e-10	Aged quiescent	Rtcb
Unc45b	4.08e-14	1.22684	0.177	0.087	6.18e-10	Aged quiescent	Unc45b
Slc50a1	4.54e-14	0.377211	0.72	0.719	6.87e-10	Aged quiescent	Slc50a1
Pqlc3	7.38e-14	1.34543	0.191	0.101	1.12e-09	Aged quiescent	Pqlc3
Gpr171	8.28e-14	0.742955	0.408	0.314	1.25e-09	Aged quiescent	Gpr171
Sdc4	1.05e-13	1.64883	0.14	0.06	1.6e-09	Aged quiescent	Sdc4
Junb	1.34e-13	0.629823	0.489	0.42	2.03e-09	Aged quiescent	Junb
Itsn1	1.76e-13	1.15229	0.23	0.138	2.66e-09	Aged quiescent	Itsn1
Bst2	1.8e-13	0.354905	0.749	0.752	2.73e-09	Aged quiescent	Bst2
Samsn1	2.15e-13	0.506694	0.648	0.63	3.25e-09	Aged quiescent	Samsn1
Art4	3.09e-13	0.786805	0.407	0.327	4.67e-09	Aged quiescent	Art4
Il18bp	3.79e-13	1.12457	0.221	0.13	5.73e-09	Aged quiescent	Il18bp
Psap	4.63e-13	0.268618	0.747	0.748	7.01e-09	Aged quiescent	Psap
S1pr4	4.78e-13	0.583218	0.523	0.471	7.24e-09	Aged quiescent	S1pr4
Tmem150a	9.75e-13	1.34609	0.133	0.057	1.48e-08	Aged quiescent	Tmem150a
Vgll4	1.03e-12	0.474187	0.587	0.545	1.56e-08	Aged quiescent	Vgll4
Phpt1	1.64e-12	0.360367	0.707	0.717	2.48e-08	Aged quiescent	Phpt1
Myof	1.8e-12	1.21779	0.188	0.104	2.72e-08	Aged quiescent	Myof
Osgin1	1.96e-12	1.43335	0.143	0.066	2.97e-08	Aged quiescent	Osgin1
Zfp36l2	2.41e-12	0.422075	0.644	0.622	3.65e-08	Aged quiescent	Zfp36l2
Gm10419	2.78e-12	0.64066	0.427	0.342	4.21e-08	Aged quiescent	Gm10419
Mapk12	3.18e-12	1.39522	0.143	0.067	4.81e-08	Aged quiescent	Mapk12
Prdx5	4.5e-12	0.262758	0.88	0.888	6.82e-08	Aged quiescent	Prdx5
Tm4sf1	4.76e-12	0.936861	0.315	0.229	7.21e-08	Aged quiescent	Tm4sf1
Xdh	5.6e-12	1.70958	0.106	0.041	8.48e-08	Aged quiescent	Xdh
Fam213a	6.72e-12	0.500975	0.545	0.507	1.02e-07	Aged quiescent	Fam213a
Nfkbia	6.88e-12	0.352387	0.775	0.766	1.04e-07	Aged quiescent	Nfkbia
Jam2	7.18e-12	0.905726	0.294	0.21	1.09e-07	Aged quiescent	Jam2
Serpinb6a	8.57e-12	0.593562	0.464	0.399	1.3e-07	Aged quiescent	Serpinb6a
Mmrn1	8.73e-12	0.505367	0.521	0.466	1.32e-07	Aged quiescent	Mmrn1
Eva1b	1.05e-11	0.601379	0.458	0.393	1.59e-07	Aged quiescent	Eva1b
Cnrip1	2.91e-11	1.11247	0.194	0.114	4.4e-07	Aged quiescent	Cnrip1
St3gal1	3.68e-11	0.64397	0.418	0.351	5.57e-07	Aged quiescent	St3gal1
Gm12216	3.69e-11	0.681615	0.405	0.331	5.58e-07	Aged quiescent	Gm12216
Enpp5	3.9e-11	0.644804	0.426	0.353	5.9e-07	Aged quiescent	Enpp5
Ifit1	3.97e-11	1.09153	0.168	0.093	6.01e-07	Aged quiescent	Ifit1
Gadd45g	6.58e-11	0.77443	0.385	0.309	9.96e-07	Aged quiescent	Gadd45g
Ormdl3	6.81e-11	0.582334	0.506	0.471	1.03e-06	Aged quiescent	Ormdl3
Capg	8.98e-11	0.293071	0.786	0.785	1.36e-06	Aged quiescent	Capg
Vat1	1.03e-10	0.660848	0.412	0.342	1.56e-06	Aged quiescent	Vat1
Tbxas1	1.15e-10	0.396251	0.632	0.594	1.74e-06	Aged quiescent	Tbxas1
Hivep3	1.19e-10	1.01496	0.204	0.126	1.8e-06	Aged quiescent	Hivep3
Prcp	1.22e-10	0.368853	0.668	0.653	1.85e-06	Aged quiescent	Prcp
Atxn7l3b	1.35e-10	0.257882	0.831	0.848	2.05e-06	Aged quiescent	Atxn7l3b
Snhg20	1.8e-10	0.472621	0.548	0.524	2.73e-06	Aged quiescent	Snhg20
Lgals3bp	2.52e-10	0.337905	0.704	0.709	3.82e-06	Aged quiescent	Lgals3bp
Zfp467	2.85e-10	0.720964	0.336	0.261	4.32e-06	Aged quiescent	Zfp467
Card19	3.1e-10	0.307007	0.749	0.757	4.7e-06	Aged quiescent	Card19
Aplp2	5.22e-10	0.659001	0.417	0.358	7.91e-06	Aged quiescent	Aplp2
Pygm	6.45e-10	1.07172	0.141	0.073	9.77e-06	Aged quiescent	Pygm
Erp27	7.31e-10	0.810216	0.308	0.233	1.11e-05	Aged quiescent	Erp27
Esam	7.79e-10	0.368282	0.639	0.607	1.18e-05	Aged quiescent	Esam
Dnm3	8.14e-10	1.43866	0.124	0.061	1.23e-05	Aged quiescent	Dnm3
Anxa7	1.35e-09	0.472571	0.542	0.517	2.04e-05	Aged quiescent	Anxa7
Padi4	1.37e-09	0.641292	0.347	0.27	2.08e-05	Aged quiescent	Padi4
C1rl	1.46e-09	0.910542	0.243	0.167	2.21e-05	Aged quiescent	C1rl
Fam63a	1.46e-09	0.724377	0.313	0.239	2.21e-05	Aged quiescent	Fam63a
Rora	1.51e-09	1.02696	0.179	0.108	2.28e-05	Aged quiescent	Rora
Ehd3	1.58e-09	0.827632	0.305	0.233	2.4e-05	Aged quiescent	Ehd3
Wfdc2	1.58e-09	0.806808	0.286	0.21	2.4e-05	Aged quiescent	Wfdc2
Fos	1.64e-09	0.861632	0.257	0.176	2.49e-05	Aged quiescent	Fos
Traip	1.66e-09	0.742246	0.374	0.314	2.51e-05	Aged quiescent	Traip
Tmem140	1.67e-09	0.823964	0.253	0.177	2.52e-05	Aged quiescent	Tmem140
Csad	2.01e-09	0.625585	0.36	0.288	3.04e-05	Aged quiescent	Csad
Serpinf1	2.01e-09	0.541209	0.487	0.441	3.05e-05	Aged quiescent	Serpinf1
Avpi1	2.46e-09	0.641707	0.384	0.321	3.73e-05	Aged quiescent	Avpi1
Snhg12	2.69e-09	0.555293	0.466	0.419	4.08e-05	Aged quiescent	Snhg12
Lbp	4.26e-09	0.682517	0.317	0.242	6.45e-05	Aged quiescent	Lbp
Atraid	5.4e-09	0.353289	0.623	0.616	8.17e-05	Aged quiescent	Atraid
Smim24	5.84e-09	0.679162	0.377	0.314	8.85e-05	Aged quiescent	Smim24
Tmem37	6.44e-09	0.976387	0.188	0.118	9.74e-05	Aged quiescent	Tmem37
Angpt1	6.48e-09	0.304621	0.696	0.683	9.81e-05	Aged quiescent	Angpt1
A330017A19Rik	1.17e-08	0.862675	0.196	0.127	0.000177472	Aged quiescent	A330017A19Rik
Wbp2	1.21e-08	0.368058	0.631	0.625	0.000182482	Aged quiescent	Wbp2
Dguok	1.4e-08	0.280696	0.695	0.703	0.000211897	Aged quiescent	Dguok
2310001H17Rik	1.46e-08	0.548291	0.451	0.404	0.000221138	Aged quiescent	2310001H17Rik
Cd82	1.76e-08	0.698545	0.32	0.256	0.000266466	Aged quiescent	Cd82
Ldhd	1.93e-08	1.09086	0.155	0.093	0.000291915	Aged quiescent	Ldhd
Ptger4	2.01e-08	1.19472	0.14	0.08	0.000303615	Aged quiescent	Ptger4
Gm26782	2.22e-08	1.0835	0.176	0.114	0.000336299	Aged quiescent	Gm26782
Cd38	2.3e-08	1.36555	0.12	0.064	0.000348485	Aged quiescent	Cd38
Kazald1	2.37e-08	1.34183	0.1	0.048	0.000358952	Aged quiescent	Kazald1
Cirbp	2.4e-08	0.311429	0.785	0.789	0.000363968	Aged quiescent	Cirbp
Eng	2.44e-08	0.458942	0.53	0.506	0.000370145	Aged quiescent	Eng
H13	2.68e-08	0.270237	0.727	0.753	0.000405292	Aged quiescent	H13
Ipo11	2.92e-08	0.397945	0.529	0.486	0.00044141	Aged quiescent	Ipo11
Jam3	3.56e-08	1.01782	0.161	0.099	0.000539012	Aged quiescent	Jam3
Laptm4b	3.66e-08	0.932515	0.214	0.149	0.000554193	Aged quiescent	Laptm4b
Susd3	4.24e-08	0.45573	0.457	0.406	0.000641343	Aged quiescent	Susd3
Prnp	5.44e-08	0.889383	0.211	0.146	0.000822938	Aged quiescent	Prnp
Hmha1	5.9e-08	0.381936	0.602	0.599	0.000893017	Aged quiescent	Hmha1
Wbscr27	6.72e-08	0.625301	0.352	0.293	0.00101662	Aged quiescent	Wbscr27
Mtfr1l	7.32e-08	0.394765	0.565	0.549	0.00110802	Aged quiescent	Mtfr1l
Ctso	8e-08	0.547834	0.445	0.412	0.0012117	Aged quiescent	Ctso
Ier3	8.1e-08	0.568948	0.404	0.357	0.00122664	Aged quiescent	Ier3
Gm16124	8.17e-08	0.802221	0.281	0.222	0.0012369	Aged quiescent	Gm16124
Rgs1	1.02e-07	0.533567	0.551	0.51	0.00154405	Aged quiescent	Rgs1
Tpst2	1.08e-07	0.2801	0.662	0.658	0.00162784	Aged quiescent	Tpst2
Avl9	1.21e-07	0.687297	0.333	0.278	0.00182521	Aged quiescent	Avl9
Klk8	1.3e-07	0.352388	0.578	0.56	0.00197229	Aged quiescent	Klk8
Orai1	1.34e-07	0.693157	0.287	0.225	0.00203288	Aged quiescent	Orai1
Casp12	1.96e-07	0.510128	0.462	0.424	0.00296633	Aged quiescent	Casp12
Sp140	1.96e-07	0.64229	0.319	0.262	0.00297096	Aged quiescent	Sp140
Pnisr	1.96e-07	0.29028	0.758	0.795	0.00297357	Aged quiescent	Pnisr
H2-T23	2.04e-07	0.520713	0.482	0.46	0.00308907	Aged quiescent	H2-T23
Zfp950	2.18e-07	0.50234	0.459	0.427	0.00329675	Aged quiescent	Zfp950
Dlgap4	2.22e-07	0.739574	0.263	0.201	0.00336639	Aged quiescent	Dlgap4
Iigp1	2.26e-07	0.980398	0.25	0.188	0.0034187	Aged quiescent	Iigp1
Mvp	2.37e-07	0.716258	0.274	0.212	0.00358231	Aged quiescent	Mvp
Clec2d	2.65e-07	0.550763	0.383	0.336	0.00400674	Aged quiescent	Clec2d
Neurl3	2.74e-07	0.842397	0.228	0.168	0.00414395	Aged quiescent	Neurl3
4833403J16Rik	3.83e-07	1.04512	0.117	0.065	0.00580505	Aged quiescent	4833403J16Rik
Arid5b	3.84e-07	0.88967	0.181	0.122	0.00580923	Aged quiescent	Arid5b
B4galt4	3.88e-07	0.72974	0.258	0.199	0.00587593	Aged quiescent	B4galt4
Eya2	4.6e-07	0.8458	0.252	0.195	0.0069655	Aged quiescent	Eya2
Pde6h	5.39e-07	0.977609	0.157	0.101	0.00815966	Aged quiescent	Pde6h
Fam134b	5.89e-07	0.471245	0.391	0.338	0.00891768	Aged quiescent	Fam134b
4930555A03Rik	6.02e-07	0.941144	0.176	0.12	0.00911449	Aged quiescent	4930555A03Rik
Taf7	6.45e-07	0.453798	0.471	0.444	0.00976686	Aged quiescent	Taf7
Acot1	6.46e-07	0.720397	0.278	0.221	0.00978262	Aged quiescent	Acot1
Efcab14	6.5e-07	0.419372	0.481	0.446	0.00984443	Aged quiescent	Efcab14
Nxnl2	7e-07	0.912296	0.133	0.08	0.0105908	Aged quiescent	Nxnl2
Irf2bpl	7.01e-07	0.844993	0.165	0.109	0.0106151	Aged quiescent	Irf2bpl
Lcp1	7.42e-07	0.310091	0.546	0.521	0.0112358	Aged quiescent	Lcp1
Mcfd2	7.86e-07	0.557515	0.44	0.42	0.0118968	Aged quiescent	Mcfd2
Abcg2	7.92e-07	0.42825	0.53	0.527	0.0119895	Aged quiescent	Abcg2
2610035D17Rik	1.01e-06	0.729632	0.274	0.221	0.0152876	Aged quiescent	2610035D17Rik
Igtp	1.25e-06	0.655558	0.388	0.341	0.0189837	Aged quiescent	Igtp
Irf2	1.44e-06	0.363618	0.56	0.551	0.0218388	Aged quiescent	Irf2
Sqrdl	1.46e-06	0.773228	0.22	0.165	0.0220285	Aged quiescent	Sqrdl
Cbr3	1.49e-06	1.01829	0.137	0.086	0.0225826	Aged quiescent	Cbr3
Il21r	1.68e-06	0.478228	0.468	0.444	0.0254015	Aged quiescent	Il21r
Pbxip1	1.93e-06	0.573441	0.256	0.195	0.0291588	Aged quiescent	Pbxip1
Rras	2e-06	0.787687	0.187	0.131	0.0303177	Aged quiescent	Rras
Slamf1	2.04e-06	0.626804	0.31	0.26	0.0308591	Aged quiescent	Slamf1
Rbm38	2.04e-06	0.262265	0.724	0.734	0.0308768	Aged quiescent	Rbm38
Hoxa7	2.04e-06	0.48488	0.402	0.36	0.0308899	Aged quiescent	Hoxa7
Dkkl1	2.06e-06	0.440308	0.487	0.455	0.0311146	Aged quiescent	Dkkl1
Efcc1	2.11e-06	0.916185	0.135	0.084	0.0318952	Aged quiescent	Efcc1
Scarf1	2.53e-06	0.503178	0.395	0.355	0.0382779	Aged quiescent	Scarf1
Arhgap31	2.57e-06	0.552533	0.299	0.242	0.0388418	Aged quiescent	Arhgap31
Crebrf	2.57e-06	0.755449	0.237	0.182	0.0389826	Aged quiescent	Crebrf
H2-Q6	2.77e-06	0.31046	0.651	0.657	0.0419418	Aged quiescent	H2-Q6
Wdr66	2.85e-06	1.17793	0.12	0.073	0.0432033	Aged quiescent	Wdr66
Hoxb5	3.13e-06	0.773678	0.224	0.17	0.0474057	Aged quiescent	Hoxb5
B3gnt8	3.24e-06	0.767654	0.244	0.195	0.0490471	Aged quiescent	B3gnt8
Gm14302	3.42e-06	0.932842	0.128	0.08	0.0518084	Aged quiescent	Gm14302
Tmbim1	3.42e-06	0.603833	0.346	0.304	0.0518463	Aged quiescent	Tmbim1
Gem	3.43e-06	1.01424	0.159	0.108	0.0519568	Aged quiescent	Gem
Ifitm7	3.91e-06	0.867582	0.2	0.148	0.059228	Aged quiescent	Ifitm7
Batf2	4.33e-06	1.00707	0.14	0.092	0.0654969	Aged quiescent	Batf2
Bcl11a	4.35e-06	0.264455	0.66	0.673	0.0657995	Aged quiescent	Bcl11a
Cd53	4.39e-06	0.30724	0.21	0.148	0.0663858	Aged quiescent	Cd53
Smagp	4.46e-06	0.937454	0.19	0.139	0.0674953	Aged quiescent	Smagp
Dnajb2	4.54e-06	0.773288	0.22	0.169	0.0686898	Aged quiescent	Dnajb2
9530082P21Rik	4.59e-06	0.922593	0.164	0.113	0.0695287	Aged quiescent	9530082P21Rik
Lhcgr	4.88e-06	0.943756	0.143	0.093	0.0738484	Aged quiescent	Lhcgr
Cyp2j6	4.94e-06	0.81735	0.24	0.194	0.0747409	Aged quiescent	Cyp2j6
Pam	5.52e-06	0.641682	0.188	0.134	0.0835183	Aged quiescent	Pam
Samhd1	5.77e-06	0.723888	0.296	0.252	0.0872987	Aged quiescent	Samhd1
Ifi203	5.93e-06	0.376821	0.554	0.548	0.0897823	Aged quiescent	Ifi203
Gm20467	6.18e-06	0.667282	0.276	0.224	0.0936107	Aged quiescent	Gm20467
Hcfc1r1	6.67e-06	0.312391	0.601	0.619	0.10103	Aged quiescent	Hcfc1r1
Phactr1	6.7e-06	0.674109	0.211	0.158	0.101468	Aged quiescent	Phactr1
Obscn	6.8e-06	0.68081	0.25	0.197	0.102939	Aged quiescent	Obscn
Itm2c	6.93e-06	0.327028	0.564	0.565	0.104988	Aged quiescent	Itm2c
Hist3h2a	7.07e-06	0.611196	0.273	0.221	0.107048	Aged quiescent	Hist3h2a
H2-Ab1	7.38e-06	0.384143	0.665	0.671	0.111721	Aged quiescent	H2-Ab1
Ube2l6	7.43e-06	0.361692	0.555	0.537	0.112421	Aged quiescent	Ube2l6
Irf1	7.5e-06	0.657646	0.345	0.302	0.113487	Aged quiescent	Irf1
H2-T22	7.95e-06	0.268653	0.659	0.658	0.120349	Aged quiescent	H2-T22
Exoc6b	9.56e-06	1.09309	0.135	0.09	0.144714	Aged quiescent	Exoc6b
Akap8l	9.85e-06	0.554645	0.316	0.268	0.149047	Aged quiescent	Akap8l
4930481A15Rik	1.04e-05	0.84061	0.194	0.144	0.157071	Aged quiescent	4930481A15Rik
Plin3	1.12e-05	0.549213	0.342	0.298	0.169414	Aged quiescent	Plin3
Stat3	1.35e-05	0.359951	0.458	0.429	0.204696	Aged quiescent	Stat3
Nrg4	1.43e-05	0.756191	0.168	0.12	0.216963	Aged quiescent	Nrg4
Gm10116	1.44e-05	0.51985	0.411	0.387	0.217742	Aged quiescent	Gm10116
Mttp	1.44e-05	0.954006	0.14	0.095	0.218284	Aged quiescent	Mttp
Ezh1	1.44e-05	0.955668	0.151	0.105	0.218353	Aged quiescent	Ezh1
Fam43a	1.5e-05	0.916636	0.143	0.098	0.226727	Aged quiescent	Fam43a
Gprc5b	1.7e-05	0.904178	0.113	0.071	0.257914	Aged quiescent	Gprc5b
Nfe2l2	1.73e-05	0.4432	0.497	0.494	0.261332	Aged quiescent	Nfe2l2
Gm6483	1.82e-05	0.292918	0.568	0.571	0.275003	Aged quiescent	Gm6483
Snx10	1.91e-05	0.398483	0.439	0.403	0.289572	Aged quiescent	Snx10
Nkx2-3	2.01e-05	0.751089	0.171	0.122	0.303738	Aged quiescent	Nkx2-3
Cbr1	2.02e-05	0.336841	0.54	0.552	0.305581	Aged quiescent	Cbr1
Tmem141	2.3e-05	0.749339	0.228	0.183	0.348002	Aged quiescent	Tmem141
Zfp945	2.39e-05	0.618504	0.288	0.243	0.361178	Aged quiescent	Zfp945
Ebpl	2.41e-05	0.358007	0.525	0.531	0.365118	Aged quiescent	Ebpl
Cbfa2t3	2.5e-05	0.267158	0.643	0.67	0.378238	Aged quiescent	Cbfa2t3
Agpat4	2.53e-05	0.758467	0.22	0.174	0.383154	Aged quiescent	Agpat4
Tns1	2.56e-05	0.914099	0.156	0.11	0.38697	Aged quiescent	Tns1
Sigirr	2.57e-05	0.523601	0.399	0.375	0.389119	Aged quiescent	Sigirr
Jak1	2.63e-05	0.281092	0.608	0.613	0.398569	Aged quiescent	Jak1
Hhex	2.72e-05	0.262757	0.682	0.715	0.412073	Aged quiescent	Hhex
Slc2a3	2.81e-05	0.750102	0.205	0.159	0.425499	Aged quiescent	Slc2a3
Akt1s1	2.96e-05	0.355113	0.501	0.497	0.448162	Aged quiescent	Akt1s1
Padi1	3.37e-05	0.948366	0.12	0.079	0.510487	Aged quiescent	Padi1
Amn1	3.69e-05	0.613859	0.308	0.269	0.559067	Aged quiescent	Amn1
Gbas	3.81e-05	0.45202	0.438	0.431	0.577245	Aged quiescent	Gbas
Paqr7	4.02e-05	0.524437	0.38	0.357	0.608021	Aged quiescent	Paqr7
Oasl2	4.05e-05	0.684989	0.302	0.265	0.612489	Aged quiescent	Oasl2
Ifi44	4.07e-05	0.981575	0.154	0.11	0.615897	Aged quiescent	Ifi44
Guca1a	4.09e-05	0.385199	0.486	0.47	0.618915	Aged quiescent	Guca1a
Tbc1d17	4.37e-05	0.543415	0.326	0.288	0.661574	Aged quiescent	Tbc1d17
Tecpr1	4.84e-05	0.807882	0.132	0.09	0.73244	Aged quiescent	Tecpr1
Lamp2	5e-05	0.516273	0.397	0.379	0.757439	Aged quiescent	Lamp2
Gm14964	5.24e-05	0.717156	0.253	0.209	0.792767	Aged quiescent	Gm14964
Sh3bp5	5.24e-05	0.98423	0.113	0.074	0.793435	Aged quiescent	Sh3bp5
Fads3	5.78e-05	0.958775	0.131	0.091	0.875555	Aged quiescent	Fads3
Glmp	5.89e-05	0.375329	0.49	0.492	0.892208	Aged quiescent	Glmp
Gbp2	6.12e-05	0.68692	0.28	0.238	0.926009	Aged quiescent	Gbp2
Pigp	6.15e-05	0.252037	0.657	0.702	0.930475	Aged quiescent	Pigp
2001-09-01	6.51e-05	0.287102	0.587	0.596	0.985254	Aged quiescent	2001-09-01
Hdac11	6.63e-05	0.766705	0.146	0.104	1	Aged quiescent	Hdac11
Rhof	7.09e-05	0.394447	0.43	0.411	1	Aged quiescent	Rhof
Ptov1	8.34e-05	0.62738	0.274	0.232	1	Aged quiescent	Ptov1
Trim12a	9.14e-05	0.508042	0.396	0.373	1	Aged quiescent	Trim12a
Dok1	9.28e-05	0.384548	0.457	0.452	1	Aged quiescent	Dok1
Tapbp	9.9e-05	0.368773	0.525	0.542	1	Aged quiescent	Tapbp
Syt11	9.96e-05	0.933087	0.104	0.067	1	Aged quiescent	Syt11
Def8	0.00010328	0.419686	0.446	0.435	1	Aged quiescent	Def8
Kdm5b	0.000106929	0.484757	0.309	0.272	1	Aged quiescent	Kdm5b
Tox	0.000109509	0.799215	0.185	0.143	1	Aged quiescent	Tox
Sytl1	0.0001118	0.87618	0.123	0.084	1	Aged quiescent	Sytl1
Socs3	0.000119374	0.833339	0.121	0.082	1	Aged quiescent	Socs3
Zfand6	0.000122374	0.251836	0.657	0.681	1	Aged quiescent	Zfand6
Pdlim2	0.000122546	0.510011	0.309	0.271	1	Aged quiescent	Pdlim2
Isg20	0.000126067	0.5694	0.356	0.331	1	Aged quiescent	Isg20
Lurap1	0.000128586	0.965153	0.112	0.075	1	Aged quiescent	Lurap1
S1pr1	0.000131726	0.966334	0.105	0.068	1	Aged quiescent	S1pr1
Klhdc8b	0.00013565	0.905143	0.122	0.084	1	Aged quiescent	Klhdc8b
Fgd5	0.000137591	0.648062	0.114	0.075	1	Aged quiescent	Fgd5
Klf6	0.000137916	0.55852	0.287	0.249	1	Aged quiescent	Klf6
Csgalnact1	0.000144631	0.584527	0.299	0.266	1	Aged quiescent	Csgalnact1
Pld3	0.000146033	0.488691	0.285	0.246	1	Aged quiescent	Pld3
Lmbrd1	0.000151291	0.798311	0.172	0.131	1	Aged quiescent	Lmbrd1
Ppp1r13b	0.000167266	0.863591	0.163	0.123	1	Aged quiescent	Ppp1r13b
Rrad	0.000169881	0.863555	0.127	0.089	1	Aged quiescent	Rrad
Egr1	0.000175235	0.743192	0.197	0.154	1	Aged quiescent	Egr1
Mboat2	0.000197803	0.799817	0.155	0.116	1	Aged quiescent	Mboat2
Nfat5	0.000205669	0.493763	0.313	0.278	1	Aged quiescent	Nfat5
Tspan31	0.000206997	0.439756	0.424	0.415	1	Aged quiescent	Tspan31
Tmem38b	0.000208723	0.757744	0.172	0.133	1	Aged quiescent	Tmem38b
Gata3	0.000216581	0.532225	0.315	0.284	1	Aged quiescent	Gata3
Rbpjl	0.000230274	0.828021	0.123	0.087	1	Aged quiescent	Rbpjl
Mettl20	0.000233576	0.599357	0.249	0.212	1	Aged quiescent	Mettl20
5730409E04Rik	0.000235009	0.871681	0.142	0.104	1	Aged quiescent	5730409E04Rik
Cdkn1c	0.000242185	0.718885	0.186	0.146	1	Aged quiescent	Cdkn1c
Gtpbp2	0.000250902	0.338483	0.481	0.474	1	Aged quiescent	Gtpbp2
C230037L18Rik	0.000251856	0.934578	0.118	0.082	1	Aged quiescent	C230037L18Rik
Rps27	0.000252909	0.434514	0.361	0.335	1	Aged quiescent	Rps27
Zfp36	0.000253531	0.754386	0.208	0.169	1	Aged quiescent	Zfp36
Prmt2	0.000273467	0.637725	0.16	0.12	1	Aged quiescent	Prmt2
Madd	0.000277529	0.474818	0.322	0.289	1	Aged quiescent	Madd
Sirt3	0.000281436	0.257429	0.618	0.647	1	Aged quiescent	Sirt3
Epb41l4aos	0.000281509	0.415895	0.418	0.411	1	Aged quiescent	Epb41l4aos
Hpcal1	0.000282208	0.491418	0.349	0.325	1	Aged quiescent	Hpcal1
A630072M18Rik	0.000296883	0.35303	0.475	0.46	1	Aged quiescent	A630072M18Rik
Cxxc5	0.000309751	0.349295	0.478	0.475	1	Aged quiescent	Cxxc5
1700040L02Rik	0.000325912	0.82737	0.156	0.118	1	Aged quiescent	1700040L02Rik
Clock	0.000334106	0.828097	0.105	0.071	1	Aged quiescent	Clock
Gstt1	0.000335741	0.464333	0.383	0.368	1	Aged quiescent	Gstt1
Gm5148	0.000336378	0.751361	0.165	0.127	1	Aged quiescent	Gm5148
Pnrc1	0.000345181	0.50365	0.312	0.28	1	Aged quiescent	Pnrc1
Hbp1	0.000353427	0.511176	0.279	0.243	1	Aged quiescent	Hbp1
Gstm7	0.000368462	0.666352	0.186	0.146	1	Aged quiescent	Gstm7
Znrf1	0.000402837	0.652993	0.24	0.203	1	Aged quiescent	Znrf1
Inpp5k	0.000424781	0.501688	0.301	0.271	1	Aged quiescent	Inpp5k
Trpm4	0.00043657	0.707601	0.152	0.114	1	Aged quiescent	Trpm4
Igbp1	0.000438422	0.283916	0.553	0.575	1	Aged quiescent	Igbp1
Ebi3	0.000440562	0.616692	0.135	0.099	1	Aged quiescent	Ebi3
Trim6	0.000440734	0.697127	0.152	0.115	1	Aged quiescent	Trim6
Ubxn6	0.000446196	0.355491	0.478	0.478	1	Aged quiescent	Ubxn6
Msi2	0.000459005	0.25901	0.588	0.604	1	Aged quiescent	Msi2
Serpina3g	0.000459487	0.282627	0.729	0.72	1	Aged quiescent	Serpina3g
Vmac	0.000468721	0.640994	0.158	0.12	1	Aged quiescent	Vmac
Ppp1r15a	0.000480135	0.537177	0.278	0.243	1	Aged quiescent	Ppp1r15a
Rtkn	0.000501767	0.741895	0.125	0.089	1	Aged quiescent	Rtkn
Bet1l	0.000512658	0.525554	0.373	0.366	1	Aged quiescent	Bet1l
Ppp1r18	0.000532095	0.349344	0.43	0.414	1	Aged quiescent	Ppp1r18
Map3k14	0.000534814	0.78766	0.112	0.078	1	Aged quiescent	Map3k14
Cbx6	0.000540129	0.563051	0.279	0.246	1	Aged quiescent	Cbx6
Gstm2	0.000626486	0.41628	0.386	0.36	1	Aged quiescent	Gstm2
AI480526	0.000664782	0.570665	0.163	0.126	1	Aged quiescent	AI480526
Armc3	0.000739863	0.620281	0.237	0.203	1	Aged quiescent	Armc3
Tbkbp1	0.000746019	0.805299	0.105	0.072	1	Aged quiescent	Tbkbp1
Klf9	0.000826374	0.64506	0.16	0.124	1	Aged quiescent	Klf9
D630039A03Rik	0.000830839	1.01248	0.102	0.071	1	Aged quiescent	D630039A03Rik
Irf7	0.000860665	0.863493	0.158	0.123	1	Aged quiescent	Irf7
Eya1	0.000865591	0.857061	0.123	0.091	1	Aged quiescent	Eya1
Tlcd2	0.000868793	0.516112	0.294	0.268	1	Aged quiescent	Tlcd2
Dph5	0.000884874	0.414974	0.444	0.444	1	Aged quiescent	Dph5
Il18	0.000931166	0.555597	0.236	0.201	1	Aged quiescent	Il18
Arrdc4	0.000962455	0.593827	0.208	0.173	1	Aged quiescent	Arrdc4
Cyp4f13	0.000967328	0.66918	0.144	0.109	1	Aged quiescent	Cyp4f13
Unc13d	0.00102405	0.514703	0.325	0.306	1	Aged quiescent	Unc13d
Rit1	0.00105686	0.548827	0.302	0.278	1	Aged quiescent	Rit1
1110012L19Rik	0.0011264	0.490982	0.303	0.278	1	Aged quiescent	1110012L19Rik
Tnfsf12	0.00113923	0.804187	0.107	0.076	1	Aged quiescent	Tnfsf12
Dusp11	0.00119562	0.303531	0.484	0.49	1	Aged quiescent	Dusp11
Gsta4	0.00123992	0.550981	0.247	0.213	1	Aged quiescent	Gsta4
Rasl11a	0.00131793	0.828394	0.117	0.086	1	Aged quiescent	Rasl11a
Clk1	0.00134505	0.333288	0.444	0.433	1	Aged quiescent	Clk1
Zfand5	0.00137926	0.502498	0.28	0.251	1	Aged quiescent	Zfand5
Cited2	0.00138018	0.431729	0.336	0.308	1	Aged quiescent	Cited2
Cish	0.00141758	0.705457	0.132	0.099	1	Aged quiescent	Cish
Smim6	0.00149288	0.346866	0.411	0.394	1	Aged quiescent	Smim6
Col16a1	0.00156895	0.575838	0.17	0.137	1	Aged quiescent	Col16a1
Gm7676	0.0016303	0.663381	0.177	0.144	1	Aged quiescent	Gm7676
C530008M17Rik	0.00165511	0.756222	0.156	0.124	1	Aged quiescent	C530008M17Rik
Gm5833	0.00171633	0.887786	0.106	0.077	1	Aged quiescent	Gm5833
Sgms1	0.00172591	0.470768	0.312	0.288	1	Aged quiescent	Sgms1
Hoxb6	0.00174661	0.707862	0.1	0.071	1	Aged quiescent	Hoxb6
Il16	0.00180016	0.501913	0.324	0.306	1	Aged quiescent	Il16
Tifa	0.00182434	0.587303	0.266	0.241	1	Aged quiescent	Tifa
Slc35e4	0.00183542	0.718762	0.142	0.11	1	Aged quiescent	Slc35e4
Golgb1	0.00185989	0.295498	0.529	0.558	1	Aged quiescent	Golgb1
A930029G22Rik	0.0018697	0.615807	0.128	0.095	1	Aged quiescent	A930029G22Rik
Lrrc51	0.00187933	0.659364	0.113	0.082	1	Aged quiescent	Lrrc51
Pglyrp2	0.00194022	0.355216	0.43	0.419	1	Aged quiescent	Pglyrp2
Clca3a1	0.00194673	0.39868	0.346	0.323	1	Aged quiescent	Clca3a1
Traf1	0.00197482	0.697188	0.14	0.108	1	Aged quiescent	Traf1
Fmo5	0.00200202	0.616958	0.116	0.085	1	Aged quiescent	Fmo5
Gm16141	0.00200692	0.664655	0.188	0.156	1	Aged quiescent	Gm16141
Trim30a	0.00203803	0.447878	0.354	0.341	1	Aged quiescent	Trim30a
Bcl9l	0.00208929	0.725984	0.103	0.074	1	Aged quiescent	Bcl9l
Snrpn	0.00210102	0.720422	0.118	0.088	1	Aged quiescent	Snrpn
Gcnt2	0.00212627	0.363058	0.382	0.37	1	Aged quiescent	Gcnt2
Dync2li1	0.00216468	0.592251	0.219	0.189	1	Aged quiescent	Dync2li1
Fcho2	0.00221294	0.703751	0.135	0.104	1	Aged quiescent	Fcho2
Rarg	0.00221598	0.726199	0.101	0.072	1	Aged quiescent	Rarg
Lfng	0.0022193	0.812286	0.111	0.082	1	Aged quiescent	Lfng
Phf11d	0.0022287	0.759217	0.181	0.151	1	Aged quiescent	Phf11d
Pink1	0.00226983	0.649184	0.248	0.224	1	Aged quiescent	Pink1
BC026585	0.00230714	0.409329	0.373	0.362	1	Aged quiescent	BC026585
Fbxl12	0.00230762	0.715935	0.161	0.131	1	Aged quiescent	Fbxl12
Arhgef1	0.00232467	0.375249	0.385	0.376	1	Aged quiescent	Arhgef1
4833418N02Rik	0.00235327	0.717658	0.134	0.104	1	Aged quiescent	4833418N02Rik
Pim2	0.00249778	0.578195	0.22	0.189	1	Aged quiescent	Pim2
Snx21	0.00251231	0.725338	0.146	0.116	1	Aged quiescent	Snx21
Mpnd	0.00275266	0.508418	0.306	0.288	1	Aged quiescent	Mpnd
H2-Q4	0.00275741	0.37351	0.385	0.372	1	Aged quiescent	H2-Q4
Mir155hg	0.00276259	0.606085	0.151	0.121	1	Aged quiescent	Mir155hg
Prex2	0.00277901	0.681428	0.123	0.093	1	Aged quiescent	Prex2
Id2	0.00291237	0.51817	0.143	0.111	1	Aged quiescent	Id2
Tspyl2	0.00292509	0.781275	0.108	0.08	1	Aged quiescent	Tspyl2
Cpq	0.00297947	0.287473	0.518	0.548	1	Aged quiescent	Cpq
Eef2kmt	0.00299498	0.394765	0.376	0.364	1	Aged quiescent	Eef2kmt
Zbp1	0.00300646	0.769359	0.167	0.137	1	Aged quiescent	Zbp1
Asah1	0.00303086	0.518089	0.281	0.257	1	Aged quiescent	Asah1
Smox	0.00315198	0.648177	0.151	0.121	1	Aged quiescent	Smox
Triobp	0.003314	0.37337	0.431	0.439	1	Aged quiescent	Triobp
H2-DMb1	0.00331629	0.318219	0.508	0.53	1	Aged quiescent	H2-DMb1
Tcf4	0.00335837	0.343185	0.474	0.494	1	Aged quiescent	Tcf4
Rhoj	0.00341761	0.642889	0.182	0.153	1	Aged quiescent	Rhoj
Srxn1	0.00353048	0.642272	0.156	0.126	1	Aged quiescent	Srxn1
Tspan14	0.00353775	0.368797	0.397	0.401	1	Aged quiescent	Tspan14
Calml4	0.00373738	0.54975	0.201	0.169	1	Aged quiescent	Calml4
Creb3l2	0.00389269	0.882269	0.101	0.075	1	Aged quiescent	Creb3l2
Dennd2d	0.00395138	0.58592	0.228	0.202	1	Aged quiescent	Dennd2d
G430095P16Rik	0.00397557	0.564118	0.272	0.251	1	Aged quiescent	G430095P16Rik
Rwdd3	0.00399432	0.920774	0.11	0.084	1	Aged quiescent	Rwdd3
Bgn	0.00410867	0.471247	0.267	0.239	1	Aged quiescent	Bgn
Zbtb38	0.00416818	0.440791	0.295	0.272	1	Aged quiescent	Zbtb38
Mfap2	0.00420213	0.831446	0.126	0.099	1	Aged quiescent	Mfap2
Cln3	0.00420999	0.491524	0.256	0.229	1	Aged quiescent	Cln3
5930430L01Rik	0.00431822	0.7024	0.118	0.09	1	Aged quiescent	5930430L01Rik
Ghr	0.00439685	0.782079	0.105	0.079	1	Aged quiescent	Ghr
Spr	0.00450735	0.262016	0.553	0.585	1	Aged quiescent	Spr
Serpinh1	0.00456913	0.626891	0.115	0.087	1	Aged quiescent	Serpinh1
Mpp6	0.00464497	0.449687	0.366	0.36	1	Aged quiescent	Mpp6
Idnk	0.00470055	0.294308	0.463	0.475	1	Aged quiescent	Idnk
Rsad2	0.00471954	0.755389	0.135	0.107	1	Aged quiescent	Rsad2
Slc25a45	0.004777	0.556041	0.182	0.153	1	Aged quiescent	Slc25a45
Pip5k1c	0.00491006	0.743983	0.117	0.09	1	Aged quiescent	Pip5k1c
Hoxa10	0.00493583	0.543111	0.197	0.168	1	Aged quiescent	Hoxa10
Sesn1	0.00494334	0.367174	0.302	0.276	1	Aged quiescent	Sesn1
Gpr132	0.00496038	0.635859	0.188	0.161	1	Aged quiescent	Gpr132
Ccpg1os	0.00502614	0.60884	0.161	0.133	1	Aged quiescent	Ccpg1os
Tcn2	0.00512479	0.503398	0.209	0.179	1	Aged quiescent	Tcn2
Vwf	0.00512644	0.386155	0.386	0.376	1	Aged quiescent	Vwf
Ubl3	0.00519793	0.590618	0.138	0.11	1	Aged quiescent	Ubl3
Smim3	0.0055959	0.499015	0.293	0.276	1	Aged quiescent	Smim3
Gata2	0.00569564	0.258983	0.552	0.572	1	Aged quiescent	Gata2
Hk2	0.00578968	0.692885	0.143	0.116	1	Aged quiescent	Hk2
Sla2	0.00579858	0.423278	0.319	0.301	1	Aged quiescent	Sla2
Zfp931	0.0058118	0.78418	0.126	0.1	1	Aged quiescent	Zfp931
Atp6v1g2	0.00598344	0.669495	0.144	0.116	1	Aged quiescent	Atp6v1g2
Ryk	0.00605061	0.675421	0.152	0.125	1	Aged quiescent	Ryk
Tceal1	0.00618699	0.568401	0.188	0.161	1	Aged quiescent	Tceal1
Lima1	0.00643473	0.7433	0.102	0.076	1	Aged quiescent	Lima1
Pdk2	0.0064475	0.734142	0.123	0.097	1	Aged quiescent	Pdk2
AI467606	0.00652832	0.323561	0.423	0.421	1	Aged quiescent	AI467606
Kdm6b	0.00663481	0.604413	0.112	0.086	1	Aged quiescent	Kdm6b
Aig1	0.0066945	0.452447	0.348	0.34	1	Aged quiescent	Aig1
Rec8	0.00673189	0.53406	0.209	0.182	1	Aged quiescent	Rec8
Rpl10	0.00689803	0.26742	0.557	0.586	1	Aged quiescent	Rpl10
Rftn1	0.0071835	0.399133	0.365	0.363	1	Aged quiescent	Rftn1
Pttg1	0.00718375	0.329052	0.417	0.42	1	Aged quiescent	Pttg1
1810044D09Rik	0.00761371	0.599941	0.17	0.144	1	Aged quiescent	1810044D09Rik
P2rx4	0.00768592	0.501966	0.274	0.257	1	Aged quiescent	P2rx4
Phf21a	0.00773778	0.56984	0.234	0.212	1	Aged quiescent	Phf21a
Slc24a5	0.007745	0.407264	0.353	0.343	1	Aged quiescent	Slc24a5
4931406C07Rik	0.00782358	0.552364	0.227	0.204	1	Aged quiescent	4931406C07Rik
Fam174a	0.00821263	0.364839	0.397	0.398	1	Aged quiescent	Fam174a
Treml2	0.00830571	0.279828	0.494	0.513	1	Aged quiescent	Treml2
Bdh2	0.00832584	0.500363	0.181	0.153	1	Aged quiescent	Bdh2
Sp100	0.00872906	0.408817	0.368	0.365	1	Aged quiescent	Sp100
Cir1	0.00886522	0.336606	0.435	0.443	1	Aged quiescent	Cir1
Cep19	0.00908246	0.396196	0.318	0.301	1	Aged quiescent	Cep19
Ece1	0.00922943	0.714373	0.107	0.083	1	Aged quiescent	Ece1
Ssh3	0.00932412	0.680114	0.1	0.076	1	Aged quiescent	Ssh3
Tk2	0.00942075	0.813248	0.15	0.127	1	Aged quiescent	Tk2
Gaa	0.00980417	0.527529	0.266	0.249	1	Aged quiescent	Gaa
Tk1	0	6.44499	0.448	0.011	0	Aged Proliferative	Tk1
Gmnn	4.9e-296	3.3407	0.613	0.094	7.42e-292	Aged Proliferative	Gmnn
Spc24	6.19e-289	5.23359	0.458	0.027	9.37e-285	Aged Proliferative	Spc24
Pbk	4.61e-276	6.19753	0.396	0.01	6.98e-272	Aged Proliferative	Pbk
Tipin	3.42e-272	2.67738	0.722	0.198	5.18e-268	Aged Proliferative	Tipin
Hmgb2	5.52e-272	3.04359	0.902	0.609	8.35e-268	Aged Proliferative	Hmgb2
Top2a	4.65e-271	4.9939	0.475	0.043	7.03e-267	Aged Proliferative	Top2a
Mcm5	9.82e-271	3.72473	0.517	0.058	1.49e-266	Aged Proliferative	Mcm5
Cdk1	9.78e-270	4.63115	0.472	0.041	1.48e-265	Aged Proliferative	Cdk1
Ptma	3.93e-256	0.762125	1	1	5.95e-252	Aged Proliferative	Ptma
Tyms	9.39e-255	3.24611	0.612	0.128	1.42e-250	Aged Proliferative	Tyms
Stmn1	2.5e-250	1.82321	0.976	0.938	3.79e-246	Aged Proliferative	Stmn1
2810417H13Rik	4.88e-250	5.95894	0.389	0.018	7.39e-246	Aged Proliferative	2810417H13Rik
Dut	1.94e-243	2.34338	0.818	0.42	2.94e-239	Aged Proliferative	Dut
Cenpm	1.6e-242	3.9465	0.428	0.033	2.42e-238	Aged Proliferative	Cenpm
Ppia	1.59e-239	0.702586	0.999	1	2.41e-235	Aged Proliferative	Ppia
Nasp	6.11e-238	2.78037	0.581	0.109	9.25e-234	Aged Proliferative	Nasp
H2afz	1.67e-236	1.46945	0.997	0.987	2.53e-232	Aged Proliferative	H2afz
Asf1b	2.91e-233	4.40806	0.397	0.027	4.41e-229	Aged Proliferative	Asf1b
Lig1	4.34e-230	3.24663	0.537	0.096	6.56e-226	Aged Proliferative	Lig1
Ran	9.25e-225	1.10173	0.976	0.947	1.4e-220	Aged Proliferative	Ran
Cenpk	1.04e-224	4.63925	0.352	0.014	1.58e-220	Aged Proliferative	Cenpk
Prim1	3.45e-223	2.94352	0.522	0.086	5.22e-219	Aged Proliferative	Prim1
Cks1b	5.21e-222	2.74939	0.69	0.247	7.89e-218	Aged Proliferative	Cks1b
Birc5	3.32e-221	5.68389	0.374	0.026	5.03e-217	Aged Proliferative	Birc5
Ung	2.8e-215	4.45609	0.381	0.03	4.23e-211	Aged Proliferative	Ung
Cdca8	2.13e-210	4.60334	0.401	0.042	3.23e-206	Aged Proliferative	Cdca8
Mki67	1.3e-205	6.25666	0.305	0.008	1.97e-201	Aged Proliferative	Mki67
Hells	8.36e-205	3.53976	0.41	0.045	1.27e-200	Aged Proliferative	Hells
Rrm2	5.07e-202	5.07632	0.325	0.016	7.68e-198	Aged Proliferative	Rrm2
Slbp	3.85e-201	1.98636	0.784	0.367	5.83e-197	Aged Proliferative	Slbp
Cdca3	3.83e-194	5.98975	0.296	0.01	5.81e-190	Aged Proliferative	Cdca3
Clspn	1.94e-193	4.81226	0.299	0.01	2.93e-189	Aged Proliferative	Clspn
Rad51ap1	4.02e-192	4.91958	0.296	0.01	6.09e-188	Aged Proliferative	Rad51ap1
Cdt1	1.45e-189	3.51887	0.387	0.044	2.2e-185	Aged Proliferative	Cdt1
Rpa2	4.49e-189	2.0426	0.71	0.27	6.8e-185	Aged Proliferative	Rpa2
Cks2	9.5e-187	3.13104	0.674	0.262	1.44e-182	Aged Proliferative	Cks2
Nrm	3.81e-186	2.61685	0.525	0.116	5.76e-182	Aged Proliferative	Nrm
Mcm6	1.44e-184	2.08802	0.665	0.224	2.17e-180	Aged Proliferative	Mcm6
Mcm7	2.31e-184	2.12802	0.661	0.221	3.49e-180	Aged Proliferative	Mcm7
Rad51	1.6e-183	5.05162	0.287	0.011	2.42e-179	Aged Proliferative	Rad51
Ccnb2	2.53e-183	6.00124	0.291	0.012	3.83e-179	Aged Proliferative	Ccnb2
Tuba1b	2.48e-182	1.69608	0.961	0.9	3.76e-178	Aged Proliferative	Tuba1b
Spc25	9.48e-181	4.09171	0.334	0.028	1.44e-176	Aged Proliferative	Spc25
Cenph	1.16e-180	4.29377	0.302	0.016	1.76e-176	Aged Proliferative	Cenph
Aurkb	1.31e-180	5.33189	0.276	0.009	1.98e-176	Aged Proliferative	Aurkb
Apitd1	2.68e-178	3.38541	0.348	0.032	4.05e-174	Aged Proliferative	Apitd1
Fen1	1.34e-177	2.42418	0.529	0.125	2.03e-173	Aged Proliferative	Fen1
Gins2	4.49e-175	3.0679	0.401	0.057	6.8e-171	Aged Proliferative	Gins2
Pmf1	8.63e-175	2.22961	0.592	0.175	1.31e-170	Aged Proliferative	Pmf1
Cenpf	2.17e-174	5.73839	0.278	0.012	3.29e-170	Aged Proliferative	Cenpf
Rrm1	2.14e-173	2.92719	0.413	0.063	3.24e-169	Aged Proliferative	Rrm1
Nusap1	1.18e-170	5.38486	0.275	0.012	1.78e-166	Aged Proliferative	Nusap1
Ckap2l	1.83e-169	5.47663	0.257	0.007	2.77e-165	Aged Proliferative	Ckap2l
Smc2	1.94e-169	2.43386	0.585	0.183	2.94e-165	Aged Proliferative	Smc2
Uhrf1	4.27e-169	4.00918	0.304	0.022	6.46e-165	Aged Proliferative	Uhrf1
Neil3	7.9e-169	6.52452	0.238	0.002	1.2e-164	Aged Proliferative	Neil3
Rfc2	2.46e-165	1.42151	0.877	0.542	3.72e-161	Aged Proliferative	Rfc2
Ccna2	7.39e-165	5.95863	0.241	0.004	1.12e-160	Aged Proliferative	Ccna2
Tpx2	1.96e-164	5.1604	0.263	0.011	2.97e-160	Aged Proliferative	Tpx2
Atad2	5.3e-161	3.029	0.358	0.045	8.03e-157	Aged Proliferative	Atad2
Casc5	8.28e-161	5.97593	0.237	0.005	1.25e-156	Aged Proliferative	Casc5
Ranbp1	1.93e-156	1.05282	0.948	0.862	2.93e-152	Aged Proliferative	Ranbp1
Ezh2	4.82e-156	2.20894	0.528	0.143	7.29e-152	Aged Proliferative	Ezh2
Dtymk	4.11e-155	1.48127	0.816	0.503	6.22e-151	Aged Proliferative	Dtymk
Aunip	7.95e-155	6.46178	0.221	0.003	1.2e-150	Aged Proliferative	Aunip
Fam64a	1.77e-154	6.41643	0.225	0.004	2.67e-150	Aged Proliferative	Fam64a
Hmmr	4.56e-154	7.28466	0.218	0.002	6.91e-150	Aged Proliferative	Hmmr
Dhfr	1.43e-151	3.13928	0.34	0.044	2.17e-147	Aged Proliferative	Dhfr
Mcm2	2.12e-151	2.52307	0.429	0.085	3.21e-147	Aged Proliferative	Mcm2
Prc1	4.42e-151	5.22009	0.25	0.012	6.69e-147	Aged Proliferative	Prc1
Mad2l1	2.1e-150	2.71771	0.385	0.065	3.19e-146	Aged Proliferative	Mad2l1
Dnajc9	9.63e-150	1.6955	0.737	0.374	1.46e-145	Aged Proliferative	Dnajc9
Slc25a5	9.28e-149	0.84028	0.985	0.95	1.41e-144	Aged Proliferative	Slc25a5
Shcbp1	1.17e-145	4.98492	0.23	0.008	1.77e-141	Aged Proliferative	Shcbp1
Nkg7	1.44e-145	2.53247	0.497	0.132	2.18e-141	Aged Proliferative	Nkg7
Cdca7	3.9e-145	1.72349	0.692	0.301	5.9e-141	Aged Proliferative	Cdca7
Knstrn	6.14e-145	3.7358	0.304	0.034	9.29e-141	Aged Proliferative	Knstrn
Crip1	6.03e-143	1.19227	0.929	0.786	9.13e-139	Aged Proliferative	Crip1
Mcm3	1.29e-142	1.99658	0.589	0.209	1.95e-138	Aged Proliferative	Mcm3
Tacc3	6.36e-141	3.30264	0.299	0.033	9.63e-137	Aged Proliferative	Tacc3
Ube2c	1.06e-140	6.16378	0.246	0.016	1.6e-136	Aged Proliferative	Ube2c
Dscc1	1.07e-139	5.08019	0.216	0.006	1.62e-135	Aged Proliferative	Dscc1
Pcna	1.34e-139	2.07425	0.542	0.171	2.03e-135	Aged Proliferative	Pcna
Cdca5	5.53e-139	3.66397	0.266	0.022	8.37e-135	Aged Proliferative	Cdca5
Snrpd1	1.45e-138	1.00807	0.908	0.76	2.19e-134	Aged Proliferative	Snrpd1
Cenpe	5.12e-136	3.96449	0.247	0.017	7.75e-132	Aged Proliferative	Cenpe
Nuf2	1.99e-135	6.45036	0.195	0.003	3.02e-131	Aged Proliferative	Nuf2
Erh	2.41e-135	0.788073	0.969	0.919	3.65e-131	Aged Proliferative	Erh
Syce2	1.92e-133	1.80718	0.643	0.271	2.91e-129	Aged Proliferative	Syce2
Kif22	1.14e-132	3.8287	0.265	0.026	1.72e-128	Aged Proliferative	Kif22
Srsf3	3.01e-131	0.880393	0.959	0.86	4.55e-127	Aged Proliferative	Srsf3
Txn1	6.29e-131	0.703535	0.98	0.946	9.52e-127	Aged Proliferative	Txn1
Plk1	6.18e-130	5.64819	0.198	0.005	9.36e-126	Aged Proliferative	Plk1
Esco2	2.16e-127	7.48167	0.178	0.001	3.28e-123	Aged Proliferative	Esco2
Cenpw	4.5e-127	2.18198	0.439	0.115	6.81e-123	Aged Proliferative	Cenpw
Tcf19	1.11e-126	5.83777	0.188	0.003	1.68e-122	Aged Proliferative	Tcf19
Cdc20	2.46e-126	3.43842	0.35	0.069	3.73e-122	Aged Proliferative	Cdc20
Cdc45	1.27e-125	3.41502	0.249	0.022	1.92e-121	Aged Proliferative	Cdc45
Mis18bp1	1.32e-125	4.37297	0.216	0.012	1.99e-121	Aged Proliferative	Mis18bp1
Srsf7	2.23e-125	1.16153	0.849	0.589	3.38e-121	Aged Proliferative	Srsf7
Cox5a	2.44e-125	0.810802	0.955	0.864	3.7e-121	Aged Proliferative	Cox5a
Cit	2.57e-125	3.64517	0.231	0.016	3.9e-121	Aged Proliferative	Cit
Timeless	1.12e-124	3.55595	0.24	0.02	1.7e-120	Aged Proliferative	Timeless
Lockd	3.59e-124	2.44609	0.53	0.192	5.44e-120	Aged Proliferative	Lockd
Mns1	2.04e-122	2.48338	0.344	0.063	3.09e-118	Aged Proliferative	Mns1
Rfc5	4.75e-122	1.64922	0.59	0.225	7.2e-118	Aged Proliferative	Rfc5
Ncapg	3.67e-121	5.90853	0.177	0.003	5.56e-117	Aged Proliferative	Ncapg
Ndc80	6.05e-121	3.58526	0.231	0.018	9.16e-117	Aged Proliferative	Ndc80
Cdkn3	3.14e-120	6.11191	0.184	0.005	4.75e-116	Aged Proliferative	Cdkn3
Rfc4	1.18e-118	1.77442	0.521	0.172	1.79e-114	Aged Proliferative	Rfc4
Fbxo5	1.48e-118	2.98233	0.285	0.041	2.24e-114	Aged Proliferative	Fbxo5
Aurka	8.53e-118	4.22387	0.219	0.016	1.29e-113	Aged Proliferative	Aurka
Dnmt1	9.71e-118	1.83051	0.509	0.166	1.47e-113	Aged Proliferative	Dnmt1
Fam111a	5.56e-115	1.75645	0.534	0.188	8.42e-111	Aged Proliferative	Fam111a
Tubb5	2.92e-114	1.31183	0.955	0.905	4.42e-110	Aged Proliferative	Tubb5
Ska1	8.58e-114	6.0635	0.166	0.002	1.3e-109	Aged Proliferative	Ska1
Dctpp1	7.77e-112	1.03987	0.88	0.695	1.18e-107	Aged Proliferative	Dctpp1
Sgol1	1.93e-111	4.84659	0.175	0.005	2.92e-107	Aged Proliferative	Sgol1
Nap1l1	1.41e-110	0.952099	0.891	0.739	2.14e-106	Aged Proliferative	Nap1l1
Hmgn2	4.01e-110	1.18439	0.856	0.66	6.06e-106	Aged Proliferative	Hmgn2
Hist1h1b	5.47e-110	5.19146	0.175	0.006	8.28e-106	Aged Proliferative	Hist1h1b
Pkmyt1	9.3e-110	2.95004	0.246	0.029	1.41e-105	Aged Proliferative	Pkmyt1
Wdr76	4.47e-109	2.39369	0.324	0.064	6.76e-105	Aged Proliferative	Wdr76
Siva1	4.76e-107	1.24078	0.796	0.55	7.2e-103	Aged Proliferative	Siva1
Ptn	9.23e-107	3.08988	0.238	0.028	1.4e-102	Aged Proliferative	Ptn
Ccnb1	2.56e-106	4.07665	0.228	0.026	3.88e-102	Aged Proliferative	Ccnb1
Rnaseh2b	5.77e-106	1.60531	0.51	0.177	8.73e-102	Aged Proliferative	Rnaseh2b
Mxd3	1.21e-105	6.80605	0.15	0.001	1.83e-101	Aged Proliferative	Mxd3
Cenpp	6.77e-105	3.08443	0.219	0.022	1.03e-100	Aged Proliferative	Cenpp
Dek	1.03e-104	1.14538	0.848	0.607	1.56e-100	Aged Proliferative	Dek
Mrpl18	3.14e-104	1.03981	0.82	0.564	4.75e-100	Aged Proliferative	Mrpl18
Orc6	4.54e-104	1.68513	0.489	0.166	6.87e-100	Aged Proliferative	Orc6
Rbm3	4.98e-104	0.645925	0.978	0.949	7.54e-100	Aged Proliferative	Rbm3
Hint1	1.06e-103	0.55944	0.985	0.969	1.61e-99	Aged Proliferative	Hint1
Sapcd2	9.09e-103	5.91698	0.152	0.003	1.38e-98	Aged Proliferative	Sapcd2
Ndufa4	1.11e-101	0.558014	0.986	0.98	1.68e-97	Aged Proliferative	Ndufa4
Kif11	2.42e-101	5.0964	0.155	0.004	3.67e-97	Aged Proliferative	Kif11
Hsp90aa1	2.51e-101	0.609291	0.986	0.976	3.8e-97	Aged Proliferative	Hsp90aa1
Chaf1a	5.47e-101	3.32163	0.196	0.016	8.28e-97	Aged Proliferative	Chaf1a
Nmral1	1.24e-100	1.66938	0.484	0.166	1.88e-96	Aged Proliferative	Nmral1
H2afv	1.41e-100	1.04208	0.92	0.821	2.13e-96	Aged Proliferative	H2afv
Usp1	1.64e-100	2.07218	0.329	0.072	2.49e-96	Aged Proliferative	Usp1
Kif20b	3e-100	2.65873	0.268	0.044	4.55e-96	Aged Proliferative	Kif20b
Smc4	5.58e-99	1.62769	0.714	0.441	8.45e-95	Aged Proliferative	Smc4
Lmnb1	6.51e-99	2.64354	0.256	0.04	9.86e-95	Aged Proliferative	Lmnb1
Bub1b	4.14e-98	5.04268	0.152	0.004	6.27e-94	Aged Proliferative	Bub1b
Fabp5	1.23e-97	1.40159	0.619	0.284	1.87e-93	Aged Proliferative	Fabp5
Raly	1.81e-97	0.962348	0.852	0.609	2.74e-93	Aged Proliferative	Raly
Atpif1	2.92e-97	0.54671	0.991	0.983	4.42e-93	Aged Proliferative	Atpif1
H3f3a	6.74e-97	0.406919	0.998	0.994	1.02e-92	Aged Proliferative	H3f3a
Tmpo	2.08e-96	1.70234	0.466	0.162	3.16e-92	Aged Proliferative	Tmpo
Racgap1	2.24e-96	2.73644	0.261	0.044	3.39e-92	Aged Proliferative	Racgap1
Sumo2	1.77e-94	0.499557	0.991	0.981	2.69e-90	Aged Proliferative	Sumo2
Snrpb	2.86e-94	0.563978	0.976	0.943	4.33e-90	Aged Proliferative	Snrpb
Kif2c	1.03e-93	6.33782	0.136	0.002	1.55e-89	Aged Proliferative	Kif2c
Cenpa	1.67e-93	3.55428	0.314	0.08	2.53e-89	Aged Proliferative	Cenpa
Kif15	1.71e-93	5.26765	0.138	0.002	2.6e-89	Aged Proliferative	Kif15
Hmgb3	1.77e-93	1.09763	0.81	0.563	2.68e-89	Aged Proliferative	Hmgb3
Dynll1	5.8e-93	0.901776	0.901	0.749	8.79e-89	Aged Proliferative	Dynll1
Dtl	6.26e-92	1.82291	0.414	0.132	9.48e-88	Aged Proliferative	Dtl
Kif4	9.4e-92	6.06117	0.133	0.002	1.42e-87	Aged Proliferative	Kif4
Pold1	9.48e-92	2.22198	0.274	0.052	1.44e-87	Aged Proliferative	Pold1
Nucks1	1.48e-91	1.17766	0.805	0.57	2.24e-87	Aged Proliferative	Nucks1
Hnrnpf	1.81e-91	0.590208	0.978	0.914	2.74e-87	Aged Proliferative	Hnrnpf
Hnrnpa2b1	2.09e-91	0.598164	0.977	0.935	3.16e-87	Aged Proliferative	Hnrnpa2b1
Serpinb1a	4.07e-91	1.48636	0.552	0.234	6.17e-87	Aged Proliferative	Serpinb1a
Ccdc34	7.82e-91	1.41967	0.596	0.276	1.18e-86	Aged Proliferative	Ccdc34
Hirip3	1.18e-89	1.64968	0.433	0.145	1.78e-85	Aged Proliferative	Hirip3
Ube2t	2.52e-89	1.97316	0.334	0.085	3.81e-85	Aged Proliferative	Ube2t
E2f8	1.4e-88	5.57292	0.132	0.002	2.12e-84	Aged Proliferative	E2f8
Etfb	1.53e-87	0.641187	0.946	0.865	2.32e-83	Aged Proliferative	Etfb
Incenp	2.63e-87	2.48107	0.285	0.063	3.97e-83	Aged Proliferative	Incenp
H2afx	6.51e-87	2.1088	0.63	0.367	9.86e-83	Aged Proliferative	H2afx
Hmgb1	7.81e-86	0.693573	0.97	0.928	1.18e-81	Aged Proliferative	Hmgb1
Arhgef39	2.22e-85	3.39811	0.167	0.014	3.36e-81	Aged Proliferative	Arhgef39
Brca2	2.31e-85	2.16565	0.258	0.049	3.49e-81	Aged Proliferative	Brca2
Cdk4	2.53e-85	0.675609	0.93	0.838	3.83e-81	Aged Proliferative	Cdk4
Sdf2l1	2.85e-85	1.50366	0.506	0.202	4.32e-81	Aged Proliferative	Sdf2l1
Psmc3ip	8.61e-85	1.90481	0.316	0.078	1.3e-80	Aged Proliferative	Psmc3ip
Cdca2	6e-84	2.75304	0.209	0.03	9.08e-80	Aged Proliferative	Cdca2
Mthfd2	1.11e-83	2.51764	0.213	0.031	1.68e-79	Aged Proliferative	Mthfd2
Mcm4	2.21e-83	2.60936	0.226	0.037	3.34e-79	Aged Proliferative	Mcm4
Rad18	4.5e-83	2.21437	0.244	0.044	6.82e-79	Aged Proliferative	Rad18
Anp32b	4.87e-83	0.837373	0.883	0.695	7.37e-79	Aged Proliferative	Anp32b
Lsm6	5.66e-83	0.885492	0.812	0.587	8.56e-79	Aged Proliferative	Lsm6
Pola1	1.3e-82	2.09331	0.277	0.061	1.97e-78	Aged Proliferative	Pola1
Melk	1.91e-82	4.67173	0.125	0.003	2.88e-78	Aged Proliferative	Melk
Hmgn5	2.58e-81	1.20894	0.634	0.317	3.91e-77	Aged Proliferative	Hmgn5
Hnrnpab	2.64e-81	1.01689	0.76	0.487	3.99e-77	Aged Proliferative	Hnrnpab
Kif20a	8.38e-81	7.20226	0.113	0	1.27e-76	Aged Proliferative	Kif20a
Mcm10	1.07e-80	5.20025	0.12	0.002	1.62e-76	Aged Proliferative	Mcm10
Nme1	4.01e-79	0.718441	0.915	0.802	6.08e-75	Aged Proliferative	Nme1
Ncapd2	1.03e-78	2.52777	0.208	0.033	1.56e-74	Aged Proliferative	Ncapd2
Nup62	1.26e-78	1.33998	0.489	0.193	1.91e-74	Aged Proliferative	Nup62
Ddx39	3.67e-78	1.22597	0.598	0.299	5.56e-74	Aged Proliferative	Ddx39
Psat1	3.71e-78	1.32211	0.483	0.192	5.61e-74	Aged Proliferative	Psat1
Gata1	4.48e-78	3.38626	0.157	0.014	6.78e-74	Aged Proliferative	Gata1
Trip13	8.42e-78	2.39326	0.205	0.031	1.27e-73	Aged Proliferative	Trip13
2700094K13Rik	1.07e-77	0.928431	0.799	0.595	1.63e-73	Aged Proliferative	2700094K13Rik
Rps27l	1.2e-77	0.509602	0.967	0.929	1.81e-73	Aged Proliferative	Rps27l
Gins1	3.91e-77	2.57656	0.193	0.027	5.91e-73	Aged Proliferative	Gins1
2700029M09Rik	1.88e-76	1.10017	0.693	0.404	2.85e-72	Aged Proliferative	2700029M09Rik
Exo1	2.76e-76	3.5034	0.146	0.011	4.18e-72	Aged Proliferative	Exo1
Kifc1	5.28e-76	4.3821	0.123	0.004	7.99e-72	Aged Proliferative	Kifc1
Nxt1	5.43e-76	1.03068	0.703	0.405	8.22e-72	Aged Proliferative	Nxt1
Ncapg2	5.55e-76	3.36367	0.147	0.011	8.41e-72	Aged Proliferative	Ncapg2
Chek1	7.43e-76	4.06636	0.136	0.008	1.13e-71	Aged Proliferative	Chek1
Bub1	1.5e-75	4.58642	0.119	0.003	2.27e-71	Aged Proliferative	Bub1
Mif	1.55e-75	0.572879	0.974	0.962	2.34e-71	Aged Proliferative	Mif
Lrr1	1.83e-75	6.4896	0.107	0.001	2.78e-71	Aged Proliferative	Lrr1
Ube2s	1.92e-75	1.16602	0.865	0.742	2.9e-71	Aged Proliferative	Ube2s
Oaz1	3.27e-75	0.3464	0.997	0.998	4.95e-71	Aged Proliferative	Oaz1
Ncaph	1.18e-74	5.1414	0.114	0.003	1.79e-70	Aged Proliferative	Ncaph
Eme1	2.74e-74	5.01419	0.112	0.002	4.15e-70	Aged Proliferative	Eme1
Atp5g2	1.35e-73	0.421306	0.985	0.975	2.04e-69	Aged Proliferative	Atp5g2
Fkbp2	2.82e-73	1.06566	0.663	0.378	4.27e-69	Aged Proliferative	Fkbp2
Hn1	3.75e-73	1.28082	0.755	0.524	5.68e-69	Aged Proliferative	Hn1
Rgs10	4.82e-73	2.48084	0.212	0.038	7.3e-69	Aged Proliferative	Rgs10
Rad54l	1.28e-72	2.78477	0.171	0.022	1.94e-68	Aged Proliferative	Rad54l
Tuba8	1.28e-72	2.1054	0.251	0.057	1.94e-68	Aged Proliferative	Tuba8
Cenpn	2.53e-72	3.4623	0.133	0.009	3.83e-68	Aged Proliferative	Cenpn
Sgol2a	2.53e-72	3.69161	0.127	0.007	3.84e-68	Aged Proliferative	Sgol2a
Cox7a2	3.08e-72	0.584652	0.935	0.86	4.67e-68	Aged Proliferative	Cox7a2
Ckap2	3.82e-72	3.18947	0.143	0.012	5.78e-68	Aged Proliferative	Ckap2
Cdc25c	4.85e-71	5.97749	0.104	0.001	7.35e-67	Aged Proliferative	Cdc25c
Pole2	7.1e-71	2.20517	0.199	0.033	1.07e-66	Aged Proliferative	Pole2
Haus4	1.31e-70	1.1659	0.547	0.256	1.98e-66	Aged Proliferative	Haus4
Troap	3.51e-70	6.26575	0.101	0.001	5.32e-66	Aged Proliferative	Troap
Pfn1	3.79e-70	0.335218	0.998	0.998	5.74e-66	Aged Proliferative	Pfn1
Mlec	6.42e-70	1.0657	0.605	0.31	9.73e-66	Aged Proliferative	Mlec
Poc1a	6.86e-70	2.48122	0.166	0.021	1.04e-65	Aged Proliferative	Poc1a
Cep55	9.13e-70	4.70768	0.11	0.003	1.38e-65	Aged Proliferative	Cep55
Cdk6	1.9e-69	1.0462	0.695	0.405	2.87e-65	Aged Proliferative	Cdk6
Aspm	3.32e-69	5.31163	0.106	0.003	5.02e-65	Aged Proliferative	Aspm
Cox6c	3.64e-69	0.447019	0.981	0.949	5.51e-65	Aged Proliferative	Cox6c
Lsm2	4.66e-69	0.861971	0.796	0.611	7.05e-65	Aged Proliferative	Lsm2
Lgals9	8.37e-69	0.811659	0.843	0.622	1.27e-64	Aged Proliferative	Lgals9
Tmem14c	1.86e-68	0.818001	0.811	0.582	2.81e-64	Aged Proliferative	Tmem14c
Ncapd3	5.73e-68	1.64057	0.325	0.102	8.67e-64	Aged Proliferative	Ncapd3
Rpa3	3.75e-67	1.1676	0.541	0.257	5.68e-63	Aged Proliferative	Rpa3
Dhrs4	4.24e-67	1.09247	0.552	0.261	6.42e-63	Aged Proliferative	Dhrs4
Plk4	8.93e-67	2.508	0.176	0.027	1.35e-62	Aged Proliferative	Plk4
Ppil1	1.01e-66	1.00606	0.635	0.345	1.52e-62	Aged Proliferative	Ppil1
Snrpd2	1.4e-66	0.489746	0.958	0.901	2.12e-62	Aged Proliferative	Snrpd2
Mnd1	2.79e-66	2.21569	0.201	0.038	4.22e-62	Aged Proliferative	Mnd1
1810037I17Rik	4.7e-66	0.71866	0.865	0.714	7.11e-62	Aged Proliferative	1810037I17Rik
Ttk	6.9e-66	4.48051	0.108	0.004	1.04e-61	Aged Proliferative	Ttk
Hat1	1.36e-65	1.16352	0.583	0.302	2.07e-61	Aged Proliferative	Hat1
Pold2	3.1e-65	1.01544	0.604	0.312	4.69e-61	Aged Proliferative	Pold2
Cmc2	3.67e-65	1.27535	0.493	0.231	5.55e-61	Aged Proliferative	Cmc2
Atad5	4.7e-65	2.35741	0.183	0.031	7.12e-61	Aged Proliferative	Atad5
Haus8	1.17e-64	1.67262	0.251	0.062	1.78e-60	Aged Proliferative	Haus8
4930579G24Rik	1.99e-64	2.45015	0.169	0.026	3.01e-60	Aged Proliferative	4930579G24Rik
Hnrnpa1	4.6e-64	0.472161	0.96	0.922	6.96e-60	Aged Proliferative	Hnrnpa1
Arhgap11a	5.28e-64	3.23936	0.127	0.01	7.99e-60	Aged Proliferative	Arhgap11a
Mms22l	1.16e-63	1.91	0.223	0.05	1.76e-59	Aged Proliferative	Mms22l
Anapc15	1.39e-63	1.32026	0.364	0.127	2.11e-59	Aged Proliferative	Anapc15
Smc6	1.61e-63	0.993037	0.647	0.365	2.44e-59	Aged Proliferative	Smc6
Dpy30	1.68e-63	0.737428	0.826	0.609	2.54e-59	Aged Proliferative	Dpy30
Mybl2	1.86e-63	4.61035	0.102	0.003	2.81e-59	Aged Proliferative	Mybl2
Snrpa1	8.39e-63	0.942395	0.693	0.417	1.27e-58	Aged Proliferative	Snrpa1
Ssrp1	1.64e-62	0.802964	0.817	0.611	2.48e-58	Aged Proliferative	Ssrp1
Mlf1	1.69e-62	3.31056	0.122	0.01	2.56e-58	Aged Proliferative	Mlf1
Psrc1	2.65e-62	2.31307	0.176	0.03	4.01e-58	Aged Proliferative	Psrc1
Cd48	3.04e-62	3.86197	0.124	0.011	4.6e-58	Aged Proliferative	Cd48
Prdx1	3.41e-62	0.411266	0.99	0.971	5.16e-58	Aged Proliferative	Prdx1
Nudt5	4.38e-62	0.965737	0.624	0.334	6.63e-58	Aged Proliferative	Nudt5
Uqcr10	5.24e-62	0.561777	0.926	0.832	7.94e-58	Aged Proliferative	Uqcr10
Cox6a1	1.58e-61	0.532926	0.942	0.877	2.39e-57	Aged Proliferative	Cox6a1
Rbmxl1	1.81e-61	0.825152	0.775	0.552	2.74e-57	Aged Proliferative	Rbmxl1
Hjurp	2.67e-61	1.44446	0.386	0.152	4.04e-57	Aged Proliferative	Hjurp
Cycs	2.85e-61	0.963026	0.719	0.467	4.31e-57	Aged Proliferative	Cycs
Atp5g1	3.83e-61	0.56159	0.946	0.882	5.8e-57	Aged Proliferative	Atp5g1
Atp5b	7.2e-61	0.433353	0.986	0.966	1.09e-56	Aged Proliferative	Atp5b
Hist1h2al	1.31e-60	3.13457	0.128	0.013	1.98e-56	Aged Proliferative	Hist1h2al
Anp32e	1.44e-60	0.938447	0.709	0.467	2.18e-56	Aged Proliferative	Anp32e
Ska2	1.53e-60	1.82623	0.212	0.047	2.32e-56	Aged Proliferative	Ska2
Prim2	1.75e-60	2.00175	0.185	0.035	2.65e-56	Aged Proliferative	Prim2
Cbx5	4.5e-60	1.04197	0.592	0.323	6.81e-56	Aged Proliferative	Cbx5
Snrpe	1.78e-59	0.436816	0.958	0.907	2.7e-55	Aged Proliferative	Snrpe
Rangap1	2.84e-59	1.30921	0.43	0.185	4.3e-55	Aged Proliferative	Rangap1
Cmtm7	2.98e-59	0.471162	0.982	0.944	4.51e-55	Aged Proliferative	Cmtm7
Tmsb10	3.49e-59	0.750283	0.915	0.819	5.28e-55	Aged Proliferative	Tmsb10
Ppp1ca	7.77e-59	0.497635	0.953	0.889	1.18e-54	Aged Proliferative	Ppp1ca
Exosc8	1.56e-58	0.957678	0.629	0.354	2.35e-54	Aged Proliferative	Exosc8
Oxct1	1.62e-58	0.987401	0.555	0.278	2.46e-54	Aged Proliferative	Oxct1
Ndufab1	9.89e-58	0.603118	0.888	0.743	1.5e-53	Aged Proliferative	Ndufab1
Nudc	1.33e-57	0.591512	0.898	0.762	2.01e-53	Aged Proliferative	Nudc
Cfl1	1.34e-57	0.31104	0.997	0.994	2.03e-53	Aged Proliferative	Cfl1
Casp8ap2	2.08e-57	1.38567	0.364	0.141	3.15e-53	Aged Proliferative	Casp8ap2
Hist1h2ap	3.69e-57	3.0148	0.126	0.014	5.58e-53	Aged Proliferative	Hist1h2ap
Atp5o	3.9e-57	0.576801	0.907	0.796	5.9e-53	Aged Proliferative	Atp5o
Csrp1	9.64e-57	0.859511	0.706	0.445	1.46e-52	Aged Proliferative	Csrp1
Tex30	1.05e-56	1.18382	0.415	0.173	1.58e-52	Aged Proliferative	Tex30
Banf1	1.18e-56	0.630064	0.879	0.69	1.79e-52	Aged Proliferative	Banf1
H2afy	1.32e-56	0.693634	0.9	0.788	2e-52	Aged Proliferative	H2afy
Prdx4	2.87e-56	0.903695	0.692	0.455	4.34e-52	Aged Proliferative	Prdx4
Cox5b	3.63e-56	0.496409	0.941	0.876	5.49e-52	Aged Proliferative	Cox5b
U2af1	6.71e-56	0.563338	0.922	0.803	1.02e-51	Aged Proliferative	U2af1
Minos1	8.51e-56	0.500079	0.934	0.858	1.29e-51	Aged Proliferative	Minos1
Hist1h4i	1.56e-55	1.499	0.297	0.101	2.37e-51	Aged Proliferative	Hist1h4i
Umps	2.83e-55	1.20419	0.456	0.212	4.28e-51	Aged Proliferative	Umps
Lyar	5e-55	0.852603	0.71	0.462	7.57e-51	Aged Proliferative	Lyar
Haus1	5.33e-55	1.17416	0.402	0.167	8.06e-51	Aged Proliferative	Haus1
Ddx39b	1.21e-54	0.610281	0.862	0.728	1.83e-50	Aged Proliferative	Ddx39b
Hspa14	1.5e-54	1.01452	0.523	0.262	2.28e-50	Aged Proliferative	Hspa14
Hnrnpd	4.13e-54	1.22836	0.354	0.136	6.25e-50	Aged Proliferative	Hnrnpd
Ppih	4.63e-54	0.957523	0.493	0.231	7.01e-50	Aged Proliferative	Ppih
Nup85	4.77e-54	1.21211	0.367	0.145	7.22e-50	Aged Proliferative	Nup85
Ak2	4.89e-54	0.625737	0.847	0.675	7.4e-50	Aged Proliferative	Ak2
Runx3	8.68e-54	1.44616	0.267	0.083	1.31e-49	Aged Proliferative	Runx3
Cst7	1.04e-53	3.87141	0.1	0.007	1.57e-49	Aged Proliferative	Cst7
Nudt21	6.98e-53	0.775632	0.755	0.545	1.06e-48	Aged Proliferative	Nudt21
Eif5a	7.2e-53	0.335237	0.995	0.995	1.09e-48	Aged Proliferative	Eif5a
Hmgn1	1.03e-52	0.551883	0.915	0.819	1.56e-48	Aged Proliferative	Hmgn1
Atp5g3	1.16e-52	0.634798	0.842	0.667	1.76e-48	Aged Proliferative	Atp5g3
Ccnf	1.65e-52	2.71371	0.119	0.014	2.49e-48	Aged Proliferative	Ccnf
Nans	3.09e-52	0.930274	0.562	0.3	4.68e-48	Aged Proliferative	Nans
Tubg1	3.45e-52	1.21084	0.354	0.139	5.23e-48	Aged Proliferative	Tubg1
Atp5j2	4.05e-52	0.404223	0.973	0.923	6.13e-48	Aged Proliferative	Atp5j2
Lsm3	4.72e-52	0.613979	0.876	0.742	7.14e-48	Aged Proliferative	Lsm3
Ptpn7	4.83e-52	0.986838	0.426	0.182	7.32e-48	Aged Proliferative	Ptpn7
Chchd2	6.24e-52	0.319933	0.993	0.99	9.44e-48	Aged Proliferative	Chchd2
Cox7c	7.94e-52	0.321794	0.992	0.98	1.2e-47	Aged Proliferative	Cox7c
Slfn9	1.22e-51	2.67327	0.13	0.018	1.84e-47	Aged Proliferative	Slfn9
Ifi30	1.86e-51	1.87615	0.201	0.05	2.82e-47	Aged Proliferative	Ifi30
Slmo2	2.16e-51	1.05506	0.448	0.207	3.26e-47	Aged Proliferative	Slmo2
Atp5f1	3.44e-51	0.406502	0.961	0.911	5.2e-47	Aged Proliferative	Atp5f1
Tubb4b	3.7e-51	0.918522	0.903	0.828	5.6e-47	Aged Proliferative	Tubb4b
Spdl1	3.9e-51	3.0513	0.1	0.008	5.9e-47	Aged Proliferative	Spdl1
Bex6	4.27e-51	3.23095	0.104	0.009	6.46e-47	Aged Proliferative	Bex6
Cuta	6.62e-51	0.644887	0.822	0.632	1e-46	Aged Proliferative	Cuta
Ppm1g	9.54e-51	0.822815	0.681	0.438	1.44e-46	Aged Proliferative	Ppm1g
Dnph1	1.04e-50	0.885437	0.58	0.325	1.57e-46	Aged Proliferative	Dnph1
Rfc3	1.38e-50	0.998446	0.511	0.258	2.09e-46	Aged Proliferative	Rfc3
Cenpu	1.42e-50	1.67151	0.204	0.052	2.14e-46	Aged Proliferative	Cenpu
Atp5h	5.78e-50	0.407521	0.962	0.911	8.74e-46	Aged Proliferative	Atp5h
Psip1	6.77e-50	1.03921	0.425	0.19	1.03e-45	Aged Proliferative	Psip1
Cd52	7.13e-50	2.47587	0.15	0.028	1.08e-45	Aged Proliferative	Cd52
Cox6b1	9.95e-50	0.361459	0.979	0.961	1.51e-45	Aged Proliferative	Cox6b1
Ass1	1.15e-49	1.50623	0.229	0.067	1.74e-45	Aged Proliferative	Ass1
Abracl	1.67e-49	0.590949	0.861	0.706	2.52e-45	Aged Proliferative	Abracl
Dlgap5	1.77e-49	2.92653	0.107	0.011	2.68e-45	Aged Proliferative	Dlgap5
Shmt1	1.9e-49	1.48323	0.252	0.08	2.88e-45	Aged Proliferative	Shmt1
Gemin6	2.75e-49	1.20101	0.329	0.126	4.16e-45	Aged Proliferative	Gemin6
Idh2	3.42e-49	0.63738	0.829	0.64	5.17e-45	Aged Proliferative	Idh2
Pa2g4	4.02e-49	0.585213	0.89	0.778	6.08e-45	Aged Proliferative	Pa2g4
Nhp2l1	5.71e-49	0.552517	0.896	0.786	8.65e-45	Aged Proliferative	Nhp2l1
Ywhah	6.2e-49	0.604312	0.846	0.674	9.39e-45	Aged Proliferative	Ywhah
Vrk1	2.16e-48	0.947968	0.481	0.236	3.27e-44	Aged Proliferative	Vrk1
Enkd1	2.92e-48	1.97502	0.152	0.03	4.41e-44	Aged Proliferative	Enkd1
Lsm8	2.92e-48	0.744111	0.702	0.467	4.43e-44	Aged Proliferative	Lsm8
Tuba4a	3.66e-48	0.596369	0.893	0.787	5.54e-44	Aged Proliferative	Tuba4a
Ncl	4.58e-48	0.488124	0.98	0.952	6.93e-44	Aged Proliferative	Ncl
Slc43a3	4.77e-48	1.12878	0.331	0.129	7.22e-44	Aged Proliferative	Slc43a3
Cox6b2	6.41e-48	0.84001	0.623	0.378	9.71e-44	Aged Proliferative	Cox6b2
Ccdc18	7.37e-48	1.92368	0.153	0.03	1.12e-43	Aged Proliferative	Ccdc18
Timm50	1.06e-47	0.896166	0.56	0.307	1.6e-43	Aged Proliferative	Timm50
Stra13	1.27e-47	0.613845	0.827	0.665	1.92e-43	Aged Proliferative	Stra13
Nt5dc2	1.31e-47	2.34763	0.125	0.019	1.99e-43	Aged Proliferative	Nt5dc2
Eny2	2.72e-47	0.620336	0.811	0.599	4.12e-43	Aged Proliferative	Eny2
Rbbp8	4.08e-47	1.61136	0.178	0.042	6.18e-43	Aged Proliferative	Rbbp8
Nop56	4.36e-47	0.624512	0.83	0.667	6.6e-43	Aged Proliferative	Nop56
Blm	5.64e-47	1.93068	0.16	0.034	8.54e-43	Aged Proliferative	Blm
Rnaseh2a	8.19e-47	0.865296	0.562	0.312	1.24e-42	Aged Proliferative	Rnaseh2a
Nop10	2.36e-46	0.349599	0.985	0.979	3.57e-42	Aged Proliferative	Nop10
Slc22a3	4.79e-46	1.89869	0.151	0.031	7.26e-42	Aged Proliferative	Slc22a3
Pola2	6.51e-46	1.4746	0.218	0.064	9.86e-42	Aged Proliferative	Pola2
Aaas	7.06e-46	1.17823	0.274	0.095	1.07e-41	Aged Proliferative	Aaas
Eif1ad	1.1e-45	0.853808	0.526	0.277	1.66e-41	Aged Proliferative	Eif1ad
Haus5	1.13e-45	1.58331	0.209	0.061	1.72e-41	Aged Proliferative	Haus5
Nup43	1.2e-45	1.11237	0.331	0.132	1.81e-41	Aged Proliferative	Nup43
Dbf4	1.46e-45	1.50349	0.21	0.06	2.21e-41	Aged Proliferative	Dbf4
Uqcrq	2.39e-45	0.562304	0.876	0.761	3.62e-41	Aged Proliferative	Uqcrq
Dna2	3.38e-45	2.08807	0.14	0.027	5.11e-41	Aged Proliferative	Dna2
Calm3	4.42e-45	0.584956	0.858	0.7	6.69e-41	Aged Proliferative	Calm3
Ndufb8	4.47e-45	0.509571	0.888	0.765	6.77e-41	Aged Proliferative	Ndufb8
Mrpl33	4.85e-45	0.592698	0.855	0.711	7.34e-41	Aged Proliferative	Mrpl33
Sae1	5.95e-45	0.768652	0.694	0.464	9.01e-41	Aged Proliferative	Sae1
Gapdh	6.05e-45	0.367305	0.978	0.952	9.16e-41	Aged Proliferative	Gapdh
Paics	7.51e-45	0.690159	0.728	0.504	1.14e-40	Aged Proliferative	Paics
Rnaseh2c	1.02e-44	0.696087	0.77	0.586	1.54e-40	Aged Proliferative	Rnaseh2c
Nhp2	1.97e-44	0.554006	0.865	0.715	2.98e-40	Aged Proliferative	Nhp2
Ssna1	3.79e-44	0.657334	0.783	0.557	5.73e-40	Aged Proliferative	Ssna1
Sec61b	3.99e-44	0.399188	0.971	0.919	6.03e-40	Aged Proliferative	Sec61b
Itgb3bp	4.29e-44	0.986924	0.423	0.2	6.49e-40	Aged Proliferative	Itgb3bp
Psma1	5.82e-44	0.46615	0.922	0.803	8.82e-40	Aged Proliferative	Psma1
Wdhd1	7.5e-44	2.20342	0.134	0.025	1.14e-39	Aged Proliferative	Wdhd1
Pgp	8.37e-44	1.09764	0.376	0.169	1.27e-39	Aged Proliferative	Pgp
Dynlt1f	9.71e-44	0.9228	0.405	0.185	1.47e-39	Aged Proliferative	Dynlt1f
Actg1	1.18e-43	0.330444	0.997	0.993	1.78e-39	Aged Proliferative	Actg1
Rfc1	2.56e-43	0.834994	0.617	0.376	3.87e-39	Aged Proliferative	Rfc1
Atp5j	3.88e-43	0.316283	0.986	0.97	5.87e-39	Aged Proliferative	Atp5j
Gins4	5.95e-43	0.861249	0.471	0.239	9.02e-39	Aged Proliferative	Gins4
Pradc1	7.47e-43	1.02959	0.325	0.132	1.13e-38	Aged Proliferative	Pradc1
Nop58	7.89e-43	0.613505	0.824	0.641	1.19e-38	Aged Proliferative	Nop58
Slc29a1	7.91e-43	1.14529	0.329	0.139	1.2e-38	Aged Proliferative	Slc29a1
Me2	8.1e-43	1.16687	0.268	0.096	1.23e-38	Aged Proliferative	Me2
Icam4	1.1e-42	1.18136	0.304	0.121	1.66e-38	Aged Proliferative	Icam4
Atp5l	1.19e-42	0.286247	0.992	0.986	1.81e-38	Aged Proliferative	Atp5l
Chaf1b	1.25e-42	0.81487	0.583	0.343	1.9e-38	Aged Proliferative	Chaf1b
Rcc1	1.52e-42	1.15936	0.287	0.109	2.31e-38	Aged Proliferative	Rcc1
Hn1l	5.94e-42	1.13373	0.313	0.128	9e-38	Aged Proliferative	Hn1l
Ybx1	6.21e-42	0.706186	0.684	0.453	9.4e-38	Aged Proliferative	Ybx1
Pold3	1.11e-41	1.29753	0.268	0.1	1.69e-37	Aged Proliferative	Pold3
2010107E04Rik	1.16e-41	0.367673	0.965	0.941	1.75e-37	Aged Proliferative	2010107E04Rik
Cox8a	1.37e-41	0.258875	0.997	0.994	2.07e-37	Aged Proliferative	Cox8a
Snrnp25	3.32e-41	0.813098	0.523	0.287	5.02e-37	Aged Proliferative	Snrnp25
Smc3	5.13e-41	0.696836	0.703	0.478	7.77e-37	Aged Proliferative	Smc3
Mb21d1	5.51e-41	1.72522	0.178	0.049	8.34e-37	Aged Proliferative	Mb21d1
Calm1	8.87e-41	0.350326	0.975	0.942	1.34e-36	Aged Proliferative	Calm1
Cdk2	1.39e-40	1.04499	0.3	0.12	2.11e-36	Aged Proliferative	Cdk2
Pfdn6	1.88e-40	0.629005	0.765	0.549	2.84e-36	Aged Proliferative	Pfdn6
Dck	2.41e-40	1.25103	0.207	0.064	3.64e-36	Aged Proliferative	Dck
Atp1b3	2.84e-40	0.898941	0.414	0.2	4.3e-36	Aged Proliferative	Atp1b3
Hnrnpa3	1.43e-39	0.523471	0.848	0.711	2.17e-35	Aged Proliferative	Hnrnpa3
Fxn	2.25e-39	0.833073	0.483	0.259	3.41e-35	Aged Proliferative	Fxn
Snrpf	2.39e-39	0.345649	0.967	0.935	3.61e-35	Aged Proliferative	Snrpf
Cenpo	4.21e-39	1.80361	0.137	0.03	6.37e-35	Aged Proliferative	Cenpo
Mrpl42	5.44e-39	0.540111	0.819	0.652	8.23e-35	Aged Proliferative	Mrpl42
Rbbp4	5.89e-39	0.653184	0.702	0.483	8.92e-35	Aged Proliferative	Rbbp4
Eri1	6.19e-39	0.94341	0.351	0.158	9.36e-35	Aged Proliferative	Eri1
Aqp1	6.23e-39	1.4782	0.264	0.104	9.43e-35	Aged Proliferative	Aqp1
Cox7b	1.09e-38	0.468879	0.912	0.809	1.65e-34	Aged Proliferative	Cox7b
Sf3b6	1.13e-38	0.401453	0.921	0.836	1.71e-34	Aged Proliferative	Sf3b6
Srm	1.27e-38	0.94038	0.515	0.306	1.92e-34	Aged Proliferative	Srm
Sf3b5	1.45e-38	0.50538	0.862	0.716	2.19e-34	Aged Proliferative	Sf3b5
Tkt	1.49e-38	0.470438	0.894	0.78	2.25e-34	Aged Proliferative	Tkt
Rbbp7	2.42e-38	0.557279	0.836	0.68	3.67e-34	Aged Proliferative	Rbbp7
Ywhaq	2.85e-38	0.435514	0.897	0.781	4.32e-34	Aged Proliferative	Ywhaq
Higd1a	3.53e-38	0.6744	0.736	0.529	5.34e-34	Aged Proliferative	Higd1a
Uqcrb	4.69e-38	0.314088	0.981	0.964	7.1e-34	Aged Proliferative	Uqcrb
G3bp1	5.62e-38	0.440908	0.908	0.795	8.5e-34	Aged Proliferative	G3bp1
Cotl1	1.02e-37	0.917901	0.533	0.308	1.55e-33	Aged Proliferative	Cotl1
Snrpd3	1.17e-37	0.472977	0.883	0.776	1.77e-33	Aged Proliferative	Snrpd3
Cdc6	1.39e-37	1.55844	0.188	0.058	2.11e-33	Aged Proliferative	Cdc6
Tpi1	2.14e-37	0.427287	0.925	0.859	3.24e-33	Aged Proliferative	Tpi1
Hist1h1e	2.43e-37	1.3729	0.268	0.109	3.68e-33	Aged Proliferative	Hist1h1e
Tcerg1	2.48e-37	0.80251	0.47	0.249	3.75e-33	Aged Proliferative	Tcerg1
Rtn3	2.51e-37	0.7936	0.561	0.336	3.8e-33	Aged Proliferative	Rtn3
Ctps	3.36e-37	1.38765	0.189	0.059	5.08e-33	Aged Proliferative	Ctps
Ak6	5.34e-37	0.815675	0.425	0.216	8.08e-33	Aged Proliferative	Ak6
Fgf3	7.51e-37	1.95755	0.118	0.023	1.14e-32	Aged Proliferative	Fgf3
Magoh	8.55e-37	0.56602	0.79	0.638	1.29e-32	Aged Proliferative	Magoh
P4hb	1.04e-36	0.719634	0.581	0.351	1.57e-32	Aged Proliferative	P4hb
Ucp2	1.24e-36	0.654219	0.731	0.51	1.88e-32	Aged Proliferative	Ucp2
Bub3	1.45e-36	0.687319	0.81	0.638	2.2e-32	Aged Proliferative	Bub3
Arl6ip6	1.69e-36	0.952656	0.319	0.139	2.56e-32	Aged Proliferative	Arl6ip6
Psmb7	2.01e-36	0.537523	0.806	0.627	3.04e-32	Aged Proliferative	Psmb7
Hspd1	2.38e-36	0.529824	0.855	0.698	3.6e-32	Aged Proliferative	Hspd1
Atp5e	2.58e-36	0.297966	0.969	0.95	3.91e-32	Aged Proliferative	Atp5e
Mis18a	3.59e-36	0.847968	0.42	0.215	5.43e-32	Aged Proliferative	Mis18a
Rpa1	3.85e-36	0.932132	0.328	0.147	5.84e-32	Aged Proliferative	Rpa1
Phf5a	3.99e-36	0.644844	0.683	0.461	6.04e-32	Aged Proliferative	Phf5a
Hnrnpdl	6.97e-36	0.643227	0.651	0.421	1.06e-31	Aged Proliferative	Hnrnpdl
Ccdc167	7.51e-36	0.968876	0.309	0.135	1.14e-31	Aged Proliferative	Ccdc167
Baz1b	7.89e-36	0.96306	0.365	0.178	1.19e-31	Aged Proliferative	Baz1b
Parp1	7.96e-36	0.775003	0.498	0.28	1.21e-31	Aged Proliferative	Parp1
Cenpl	9.87e-36	1.36657	0.201	0.067	1.49e-31	Aged Proliferative	Cenpl
Nt5c3b	1.29e-35	0.730503	0.518	0.292	1.96e-31	Aged Proliferative	Nt5c3b
Nudcd2	1.48e-35	0.717004	0.596	0.371	2.24e-31	Aged Proliferative	Nudcd2
Actl6a	1.51e-35	0.655076	0.69	0.465	2.29e-31	Aged Proliferative	Actl6a
Serf2	1.55e-35	0.251744	0.997	0.992	2.34e-31	Aged Proliferative	Serf2
Cntln	1.56e-35	1.31159	0.2	0.067	2.37e-31	Aged Proliferative	Cntln
Supt16	1.71e-35	0.71886	0.533	0.306	2.58e-31	Aged Proliferative	Supt16
Cbx1	2.43e-35	0.539608	0.813	0.634	3.68e-31	Aged Proliferative	Cbx1
Tra2b	2.55e-35	0.508255	0.828	0.65	3.87e-31	Aged Proliferative	Tra2b
Lsm4	3.12e-35	0.476269	0.887	0.766	4.73e-31	Aged Proliferative	Lsm4
Tdp2	3.85e-35	0.774735	0.437	0.228	5.83e-31	Aged Proliferative	Tdp2
Nsmce1	4.51e-35	0.655307	0.666	0.44	6.83e-31	Aged Proliferative	Nsmce1
Tmem97	5.12e-35	0.903877	0.325	0.146	7.75e-31	Aged Proliferative	Tmem97
Rbl1	7.03e-35	1.6406	0.148	0.04	1.06e-30	Aged Proliferative	Rbl1
Fam96a	8.03e-35	0.516271	0.822	0.664	1.22e-30	Aged Proliferative	Fam96a
Eif4a3	9.06e-35	0.594172	0.74	0.536	1.37e-30	Aged Proliferative	Eif4a3
Apex1	1.04e-34	0.560157	0.768	0.572	1.57e-30	Aged Proliferative	Apex1
Cops3	1.24e-34	0.68351	0.588	0.359	1.87e-30	Aged Proliferative	Cops3
Kif23	1.48e-34	1.58473	0.165	0.049	2.24e-30	Aged Proliferative	Kif23
Nolc1	2.28e-34	0.736009	0.58	0.356	3.46e-30	Aged Proliferative	Nolc1
Gsg2	2.51e-34	1.92208	0.112	0.023	3.8e-30	Aged Proliferative	Gsg2
Dazap1	2.79e-34	0.601535	0.703	0.488	4.22e-30	Aged Proliferative	Dazap1
Rnf168	4.8e-34	1.06371	0.272	0.114	7.26e-30	Aged Proliferative	Rnf168
Nup37	5.49e-34	0.831713	0.444	0.24	8.3e-30	Aged Proliferative	Nup37
Camta1	7.36e-34	0.840438	0.422	0.225	1.11e-29	Aged Proliferative	Camta1
Naa50	1.01e-33	0.7353	0.525	0.307	1.53e-29	Aged Proliferative	Naa50
Uqcc2	1.17e-33	0.499475	0.813	0.638	1.78e-29	Aged Proliferative	Uqcc2
Tmem107	1.35e-33	1.03468	0.293	0.13	2.05e-29	Aged Proliferative	Tmem107
Meaf6	1.48e-33	0.74263	0.466	0.256	2.25e-29	Aged Proliferative	Meaf6
Ubr7	1.59e-33	1.11358	0.253	0.103	2.41e-29	Aged Proliferative	Ubr7
Atp5k	1.8e-33	0.551943	0.777	0.601	2.73e-29	Aged Proliferative	Atp5k
Pole3	2.17e-33	0.676954	0.569	0.341	3.29e-29	Aged Proliferative	Pole3
Uqcr11	3.54e-33	0.333774	0.959	0.904	5.36e-29	Aged Proliferative	Uqcr11
Tceb1	3.88e-33	0.5175	0.792	0.591	5.87e-29	Aged Proliferative	Tceb1
Emid1	3.95e-33	1.43532	0.202	0.073	5.97e-29	Aged Proliferative	Emid1
Mycbp	4.07e-33	0.798467	0.374	0.184	6.17e-29	Aged Proliferative	Mycbp
Prmt1	5.17e-33	0.405001	0.9	0.8	7.82e-29	Aged Proliferative	Prmt1
Ndufc1	5.64e-33	0.446082	0.864	0.718	8.54e-29	Aged Proliferative	Ndufc1
Idh3a	5.69e-33	0.701569	0.555	0.333	8.62e-29	Aged Proliferative	Idh3a
Ngfrap1	5.75e-33	0.395934	0.901	0.829	8.7e-29	Aged Proliferative	Ngfrap1
Serbp1	5.93e-33	0.25217	0.99	0.983	8.98e-29	Aged Proliferative	Serbp1
Psma2	7.5e-33	0.384262	0.919	0.827	1.13e-28	Aged Proliferative	Psma2
Thoc7	7.65e-33	0.514568	0.794	0.602	1.16e-28	Aged Proliferative	Thoc7
Set	8.23e-33	0.509928	0.868	0.723	1.25e-28	Aged Proliferative	Set
Cpa3	1.04e-32	3.19003	0.105	0.021	1.58e-28	Aged Proliferative	Cpa3
Hprt	1.12e-32	0.466911	0.85	0.693	1.69e-28	Aged Proliferative	Hprt
Gins3	1.14e-32	1.57399	0.122	0.029	1.73e-28	Aged Proliferative	Gins3
Marcksl1	1.43e-32	0.721182	0.599	0.392	2.16e-28	Aged Proliferative	Marcksl1
Psmd13	1.47e-32	0.62177	0.631	0.416	2.22e-28	Aged Proliferative	Psmd13
Cisd1	1.86e-32	0.608319	0.725	0.524	2.82e-28	Aged Proliferative	Cisd1
Ssr2	2.3e-32	0.453226	0.839	0.691	3.48e-28	Aged Proliferative	Ssr2
Tmem256	2.3e-32	0.363081	0.912	0.835	3.49e-28	Aged Proliferative	Tmem256
Tuba1c	3.59e-32	1.17214	0.472	0.292	5.43e-28	Aged Proliferative	Tuba1c
Shfm1	4.15e-32	0.297995	0.975	0.949	6.28e-28	Aged Proliferative	Shfm1
Gtf3a	4.64e-32	0.554751	0.737	0.538	7.03e-28	Aged Proliferative	Gtf3a
Snrnp40	5.9e-32	0.591792	0.692	0.491	8.92e-28	Aged Proliferative	Snrnp40
Gpx1	6.11e-32	0.308322	0.988	0.981	9.25e-28	Aged Proliferative	Gpx1
Topbp1	6.23e-32	1.51763	0.153	0.046	9.44e-28	Aged Proliferative	Topbp1
Cacybp	6.85e-32	0.53918	0.806	0.625	1.04e-27	Aged Proliferative	Cacybp
Ndc1	7.23e-32	1.60287	0.124	0.03	1.1e-27	Aged Proliferative	Ndc1
Pbdc1	8.24e-32	0.590599	0.628	0.405	1.25e-27	Aged Proliferative	Pbdc1
Tgfb1	1.15e-31	0.577095	0.747	0.558	1.74e-27	Aged Proliferative	Tgfb1
Gng12	1.23e-31	0.943143	0.41	0.225	1.87e-27	Aged Proliferative	Gng12
Reep4	1.73e-31	1.21262	0.265	0.118	2.62e-27	Aged Proliferative	Reep4
Srsf6	3.21e-31	0.541164	0.748	0.559	4.86e-27	Aged Proliferative	Srsf6
Ppat	3.66e-31	0.839641	0.3	0.136	5.55e-27	Aged Proliferative	Ppat
Usmg5	3.93e-31	0.398376	0.884	0.791	5.95e-27	Aged Proliferative	Usmg5
Uchl5	4.61e-31	0.574292	0.675	0.455	6.98e-27	Aged Proliferative	Uchl5
Cenpq	5.36e-31	0.812901	0.354	0.178	8.11e-27	Aged Proliferative	Cenpq
Mrpl14	5.98e-31	0.508349	0.798	0.637	9.06e-27	Aged Proliferative	Mrpl14
Rad50	6.6e-31	0.650054	0.579	0.363	1e-26	Aged Proliferative	Rad50
Mrpl12	7.58e-31	0.550482	0.786	0.632	1.15e-26	Aged Proliferative	Mrpl12
Swi5	9.31e-31	0.323575	0.958	0.902	1.41e-26	Aged Proliferative	Swi5
Smarca5	1.31e-30	0.767936	0.438	0.248	1.98e-26	Aged Proliferative	Smarca5
Alyref	1.33e-30	1.43739	0.163	0.053	2.01e-26	Aged Proliferative	Alyref
Rnf26	1.48e-30	0.976729	0.204	0.076	2.24e-26	Aged Proliferative	Rnf26
Ncaph2	1.56e-30	0.666844	0.491	0.28	2.36e-26	Aged Proliferative	Ncaph2
Hemgn	1.58e-30	0.840335	0.316	0.149	2.39e-26	Aged Proliferative	Hemgn
Chd3os	1.61e-30	1.53113	0.158	0.051	2.44e-26	Aged Proliferative	Chd3os
Anapc5	1.79e-30	0.563423	0.747	0.575	2.71e-26	Aged Proliferative	Anapc5
Suv39h1	1.89e-30	1.06414	0.194	0.07	2.86e-26	Aged Proliferative	Suv39h1
Uchl3	2.34e-30	0.586826	0.632	0.422	3.55e-26	Aged Proliferative	Uchl3
1700097N02Rik	2.54e-30	1.09454	0.216	0.084	3.84e-26	Aged Proliferative	1700097N02Rik
Metrn	2.82e-30	1.3905	0.141	0.041	4.27e-26	Aged Proliferative	Metrn
Rabgap1l	2.84e-30	0.888699	0.411	0.232	4.3e-26	Aged Proliferative	Rabgap1l
Anp32a	3.36e-30	0.35733	0.912	0.835	5.08e-26	Aged Proliferative	Anp32a
Alg8	3.49e-30	1.03962	0.211	0.081	5.28e-26	Aged Proliferative	Alg8
Eif4a1	3.84e-30	0.279333	0.989	0.987	5.81e-26	Aged Proliferative	Eif4a1
Lsm5	3.95e-30	0.511632	0.807	0.65	5.98e-26	Aged Proliferative	Lsm5
Tyrobp	4.19e-30	3.3271	0.124	0.034	6.34e-26	Aged Proliferative	Tyrobp
Dbi	4.71e-30	0.364475	0.917	0.839	7.12e-26	Aged Proliferative	Dbi
Hdac2	6.97e-30	0.607157	0.551	0.332	1.05e-25	Aged Proliferative	Hdac2
Ndufa1	7.05e-30	0.580583	0.707	0.509	1.07e-25	Aged Proliferative	Ndufa1
Vdac3	8.6e-30	0.523702	0.754	0.563	1.3e-25	Aged Proliferative	Vdac3
Sh3bgrl3	1.12e-29	0.393615	0.956	0.913	1.7e-25	Aged Proliferative	Sh3bgrl3
Sumo3	1.44e-29	0.440092	0.86	0.729	2.18e-25	Aged Proliferative	Sumo3
1110001J03Rik	1.58e-29	0.457064	0.799	0.627	2.39e-25	Aged Proliferative	1110001J03Rik
Uba2	1.71e-29	0.691409	0.465	0.265	2.59e-25	Aged Proliferative	Uba2
Ndufb7	2.32e-29	0.424233	0.882	0.775	3.51e-25	Aged Proliferative	Ndufb7
Blvra	3.16e-29	0.681766	0.467	0.269	4.78e-25	Aged Proliferative	Blvra
Eif2s1	4.69e-29	0.529682	0.737	0.534	7.11e-25	Aged Proliferative	Eif2s1
Pfas	4.93e-29	1.28514	0.17	0.059	7.47e-25	Aged Proliferative	Pfas
Hnrnpm	7.34e-29	0.465279	0.774	0.585	1.11e-24	Aged Proliferative	Hnrnpm
Cchcr1	7.89e-29	1.59067	0.101	0.022	1.19e-24	Aged Proliferative	Cchcr1
Nde1	8.15e-29	0.990695	0.324	0.166	1.23e-24	Aged Proliferative	Nde1
Psmc4	1.51e-28	0.529578	0.696	0.508	2.28e-24	Aged Proliferative	Psmc4
Mrpl28	1.68e-28	0.519269	0.725	0.533	2.55e-24	Aged Proliferative	Mrpl28
Rif1	1.72e-28	0.766111	0.328	0.162	2.61e-24	Aged Proliferative	Rif1
2610524H06Rik	1.72e-28	0.660215	0.523	0.32	2.61e-24	Aged Proliferative	2610524H06Rik
Stub1	1.91e-28	0.465842	0.788	0.625	2.9e-24	Aged Proliferative	Stub1
Nfyb	2.03e-28	0.824663	0.31	0.15	3.08e-24	Aged Proliferative	Nfyb
Tdp1	2.12e-28	0.945063	0.239	0.101	3.22e-24	Aged Proliferative	Tdp1
Tceb2	2.51e-28	0.272172	0.972	0.947	3.8e-24	Aged Proliferative	Tceb2
Fh1	2.57e-28	0.663732	0.523	0.321	3.9e-24	Aged Proliferative	Fh1
Spns3	2.68e-28	1.03078	0.245	0.107	4.05e-24	Aged Proliferative	Spns3
Mrpl51	3.29e-28	0.490622	0.744	0.546	4.97e-24	Aged Proliferative	Mrpl51
Ubl4a	3.33e-28	0.655372	0.522	0.324	5.04e-24	Aged Proliferative	Ubl4a
H2afj	4.37e-28	0.428851	0.878	0.764	6.61e-24	Aged Proliferative	H2afj
Gtf2a2	5.93e-28	0.52919	0.74	0.554	8.98e-24	Aged Proliferative	Gtf2a2
Ptgr1	6.19e-28	1.25791	0.147	0.046	9.38e-24	Aged Proliferative	Ptgr1
Nudt1	6.32e-28	0.680114	0.37	0.192	9.57e-24	Aged Proliferative	Nudt1
Bora	6.79e-28	1.58371	0.115	0.03	1.03e-23	Aged Proliferative	Bora
Dsn1	8.37e-28	1.50866	0.115	0.03	1.27e-23	Aged Proliferative	Dsn1
Etfa	8.95e-28	0.532548	0.636	0.421	1.36e-23	Aged Proliferative	Etfa
Ruvbl2	9.41e-28	0.552821	0.665	0.458	1.42e-23	Aged Proliferative	Ruvbl2
Ewsr1	1.01e-27	0.436657	0.794	0.626	1.53e-23	Aged Proliferative	Ewsr1
Ddx46	1.1e-27	0.651248	0.535	0.335	1.67e-23	Aged Proliferative	Ddx46
Akip1	1.29e-27	0.749906	0.367	0.193	1.96e-23	Aged Proliferative	Akip1
Lbr	1.34e-27	0.88424	0.286	0.136	2.03e-23	Aged Proliferative	Lbr
Alad	1.42e-27	0.638261	0.567	0.362	2.15e-23	Aged Proliferative	Alad
Mpo	1.55e-27	4.21373	0.104	0.026	2.35e-23	Aged Proliferative	Mpo
Rad21	1.91e-27	0.830336	0.353	0.189	2.88e-23	Aged Proliferative	Rad21
Ift27	1.98e-27	0.681594	0.496	0.3	3e-23	Aged Proliferative	Ift27
Prpf19	2.46e-27	0.547076	0.647	0.457	3.72e-23	Aged Proliferative	Prpf19
Dnajc2	2.7e-27	0.507434	0.725	0.512	4.09e-23	Aged Proliferative	Dnajc2
Ckap5	3.51e-27	1.08272	0.246	0.111	5.32e-23	Aged Proliferative	Ckap5
Nup93	3.72e-27	1.00198	0.18	0.067	5.63e-23	Aged Proliferative	Nup93
Adk	3.94e-27	0.74635	0.415	0.235	5.96e-23	Aged Proliferative	Adk
Itpa	4.53e-27	0.597336	0.514	0.31	6.87e-23	Aged Proliferative	Itpa
Tm6sf1	5.44e-27	1.36932	0.138	0.043	8.23e-23	Aged Proliferative	Tm6sf1
Ndufb6	6.22e-27	0.455048	0.805	0.631	9.42e-23	Aged Proliferative	Ndufb6
Mtch2	6.98e-27	0.48255	0.728	0.532	1.06e-22	Aged Proliferative	Mtch2
Nubp1	6.99e-27	0.649974	0.44	0.251	1.06e-22	Aged Proliferative	Nubp1
Mrps22	7.24e-27	0.735948	0.294	0.14	1.1e-22	Aged Proliferative	Mrps22
Tssc4	7.62e-27	0.643536	0.505	0.309	1.15e-22	Aged Proliferative	Tssc4
Pole4	8.25e-27	0.490606	0.754	0.56	1.25e-22	Aged Proliferative	Pole4
Diaph3	8.76e-27	0.997516	0.224	0.096	1.33e-22	Aged Proliferative	Diaph3
Hspe1	9.82e-27	0.336776	0.954	0.93	1.49e-22	Aged Proliferative	Hspe1
Exosc7	1.05e-26	0.447977	0.781	0.582	1.59e-22	Aged Proliferative	Exosc7
Bag1	1.06e-26	0.668151	0.375	0.2	1.61e-22	Aged Proliferative	Bag1
Osgep	1.28e-26	0.492959	0.653	0.427	1.94e-22	Aged Proliferative	Osgep
Mrpl13	1.39e-26	0.543413	0.648	0.448	2.11e-22	Aged Proliferative	Mrpl13
Mrps14	1.6e-26	0.358766	0.885	0.763	2.42e-22	Aged Proliferative	Mrps14
Ndufs6	1.64e-26	0.452231	0.813	0.663	2.48e-22	Aged Proliferative	Ndufs6
Hnrnpk	1.8e-26	0.287258	0.973	0.928	2.72e-22	Aged Proliferative	Hnrnpk
Apip	1.82e-26	0.580828	0.447	0.253	2.75e-22	Aged Proliferative	Apip
Elof1	1.95e-26	0.559764	0.691	0.509	2.96e-22	Aged Proliferative	Elof1
Cdc123	2.26e-26	0.535379	0.599	0.385	3.42e-22	Aged Proliferative	Cdc123
Oser1	3.02e-26	0.627841	0.54	0.343	4.58e-22	Aged Proliferative	Oser1
Haus7	3.47e-26	0.742754	0.308	0.151	5.26e-22	Aged Proliferative	Haus7
Spata24	4.26e-26	0.758681	0.327	0.169	6.45e-22	Aged Proliferative	Spata24
Galk1	4.55e-26	0.540568	0.681	0.483	6.89e-22	Aged Proliferative	Galk1
Cd34	6.3e-26	0.919844	0.429	0.262	9.53e-22	Aged Proliferative	Cd34
Ubap2	6.32e-26	0.705806	0.354	0.188	9.57e-22	Aged Proliferative	Ubap2
Bin1	7.11e-26	1.20586	0.202	0.085	1.08e-21	Aged Proliferative	Bin1
Uxt	7.97e-26	0.552457	0.437	0.246	1.21e-21	Aged Proliferative	Uxt
Exosc5	1.33e-25	0.479716	0.756	0.562	2.01e-21	Aged Proliferative	Exosc5
Eif1ax	1.35e-25	0.457867	0.753	0.58	2.05e-21	Aged Proliferative	Eif1ax
Ptrh2	1.37e-25	0.545006	0.532	0.331	2.08e-21	Aged Proliferative	Ptrh2
Ndufa2	1.65e-25	0.300752	0.935	0.898	2.5e-21	Aged Proliferative	Ndufa2
Chek2	2.04e-25	0.880961	0.179	0.068	3.09e-21	Aged Proliferative	Chek2
Mdh2	2.33e-25	0.352121	0.905	0.832	3.52e-21	Aged Proliferative	Mdh2
Pdcd4	2.37e-25	0.972385	0.459	0.293	3.59e-21	Aged Proliferative	Pdcd4
Cdc25b	2.96e-25	1.25139	0.132	0.042	4.48e-21	Aged Proliferative	Cdc25b
Ppif	2.99e-25	0.506391	0.612	0.405	4.53e-21	Aged Proliferative	Ppif
Pgls	3.06e-25	0.38135	0.879	0.756	4.63e-21	Aged Proliferative	Pgls
Arpp19	3.63e-25	0.413772	0.851	0.723	5.49e-21	Aged Proliferative	Arpp19
Gmps	4.44e-25	0.613733	0.464	0.275	6.72e-21	Aged Proliferative	Gmps
Msh2	4.9e-25	0.806437	0.342	0.185	7.42e-21	Aged Proliferative	Msh2
Cfap20	5.84e-25	0.526843	0.545	0.341	8.84e-21	Aged Proliferative	Cfap20
2011-09-01	6.47e-25	0.820583	0.271	0.13	9.8e-21	Aged Proliferative	2011-09-01
Nelfcd	6.65e-25	0.646041	0.375	0.201	1.01e-20	Aged Proliferative	Nelfcd
Nono	7.03e-25	0.41526	0.806	0.642	1.06e-20	Aged Proliferative	Nono
Sec11c	7.9e-25	0.436111	0.805	0.643	1.2e-20	Aged Proliferative	Sec11c
Ube2l3	1.17e-24	0.415285	0.816	0.665	1.77e-20	Aged Proliferative	Ube2l3
Fkbp4	1.23e-24	0.400005	0.841	0.711	1.87e-20	Aged Proliferative	Fkbp4
Srrm1	1.32e-24	0.426346	0.809	0.609	2e-20	Aged Proliferative	Srrm1
Ppp4c	1.52e-24	0.473934	0.759	0.577	2.3e-20	Aged Proliferative	Ppp4c
Gna15	1.67e-24	0.684005	0.347	0.185	2.53e-20	Aged Proliferative	Gna15
Manf	2.24e-24	0.459663	0.822	0.663	3.39e-20	Aged Proliferative	Manf
Psme3	2.31e-24	0.618458	0.427	0.246	3.5e-20	Aged Proliferative	Psme3
Rasgrp2	2.42e-24	0.616905	0.546	0.352	3.66e-20	Aged Proliferative	Rasgrp2
Sass6	2.5e-24	1.21629	0.134	0.044	3.78e-20	Aged Proliferative	Sass6
Npm3	2.63e-24	0.407251	0.861	0.719	3.98e-20	Aged Proliferative	Npm3
Nop9	2.81e-24	0.569809	0.359	0.189	4.25e-20	Aged Proliferative	Nop9
Impa2	3.77e-24	0.530403	0.596	0.393	5.7e-20	Aged Proliferative	Impa2
Magohb	6.16e-24	0.559138	0.506	0.313	9.33e-20	Aged Proliferative	Magohb
Psma7	6.56e-24	0.258017	0.969	0.938	9.94e-20	Aged Proliferative	Psma7
Mpc1	6.86e-24	0.452234	0.728	0.533	1.04e-19	Aged Proliferative	Mpc1
Baz1a	6.98e-24	0.869012	0.224	0.101	1.06e-19	Aged Proliferative	Baz1a
Immt	7.98e-24	0.460554	0.611	0.403	1.21e-19	Aged Proliferative	Immt
Nsg1	8e-24	1.06449	0.157	0.058	1.21e-19	Aged Proliferative	Nsg1
Aifm1	9.3e-24	0.611882	0.36	0.195	1.41e-19	Aged Proliferative	Aifm1
Sdhb	9.31e-24	0.419477	0.795	0.655	1.41e-19	Aged Proliferative	Sdhb
Exosc3	9.91e-24	0.480927	0.557	0.354	1.5e-19	Aged Proliferative	Exosc3
Eed	9.99e-24	0.765462	0.267	0.13	1.51e-19	Aged Proliferative	Eed
Tcp1	1.07e-23	0.388523	0.85	0.731	1.62e-19	Aged Proliferative	Tcp1
Gm10282	1.18e-23	1.26068	0.138	0.047	1.79e-19	Aged Proliferative	Gm10282
Itga2b	1.28e-23	0.928404	0.304	0.162	1.93e-19	Aged Proliferative	Itga2b
Lage3	1.46e-23	0.43919	0.744	0.574	2.21e-19	Aged Proliferative	Lage3
Ndufc2	1.58e-23	0.300165	0.918	0.861	2.4e-19	Aged Proliferative	Ndufc2
1500009L16Rik	1.62e-23	0.715856	0.376	0.216	2.45e-19	Aged Proliferative	1500009L16Rik
Sf3b4	1.74e-23	0.451269	0.697	0.501	2.64e-19	Aged Proliferative	Sf3b4
Pih1d1	1.78e-23	0.541843	0.591	0.399	2.69e-19	Aged Proliferative	Pih1d1
Epor	1.93e-23	1.18953	0.141	0.049	2.93e-19	Aged Proliferative	Epor
Ogfod3	2.05e-23	0.767119	0.267	0.132	3.11e-19	Aged Proliferative	Ogfod3
Saal1	2.34e-23	0.666873	0.306	0.157	3.55e-19	Aged Proliferative	Saal1
S100a10	2.46e-23	0.481633	0.888	0.774	3.72e-19	Aged Proliferative	S100a10
Rbx1	2.66e-23	0.261174	0.965	0.919	4.03e-19	Aged Proliferative	Rbx1
Cdk5rap2	3.17e-23	1.15287	0.148	0.054	4.8e-19	Aged Proliferative	Cdk5rap2
Mrps18c	3.21e-23	0.476469	0.692	0.514	4.86e-19	Aged Proliferative	Mrps18c
Srsf2	3.23e-23	0.58685	0.488	0.302	4.9e-19	Aged Proliferative	Srsf2
Coq7	3.27e-23	0.621905	0.325	0.173	4.94e-19	Aged Proliferative	Coq7
Snrpa	3.64e-23	0.462081	0.721	0.53	5.52e-19	Aged Proliferative	Snrpa
Sms	3.69e-23	0.535711	0.494	0.304	5.59e-19	Aged Proliferative	Sms
Skp2	4.05e-23	1.26303	0.133	0.045	6.13e-19	Aged Proliferative	Skp2
Inip	4.2e-23	0.662723	0.307	0.158	6.36e-19	Aged Proliferative	Inip
Gatm	4.56e-23	0.739984	0.326	0.175	6.9e-19	Aged Proliferative	Gatm
Trmt6	4.69e-23	0.63128	0.371	0.21	7.1e-19	Aged Proliferative	Trmt6
Ipo5	5.72e-23	0.740574	0.278	0.14	8.66e-19	Aged Proliferative	Ipo5
Sf3a3	5.87e-23	0.462086	0.614	0.411	8.88e-19	Aged Proliferative	Sf3a3
Mbd3	6.94e-23	0.493309	0.551	0.359	1.05e-18	Aged Proliferative	Mbd3
Acat1	7.19e-23	0.450004	0.693	0.507	1.09e-18	Aged Proliferative	Acat1
Psph	7.41e-23	0.573729	0.42	0.244	1.12e-18	Aged Proliferative	Psph
Eif3g	7.7e-23	0.345502	0.876	0.769	1.17e-18	Aged Proliferative	Eif3g
Srsf10	7.8e-23	0.519113	0.55	0.353	1.18e-18	Aged Proliferative	Srsf10
Tardbp	7.97e-23	0.545597	0.495	0.309	1.21e-18	Aged Proliferative	Tardbp
Psmd14	8.05e-23	0.502096	0.669	0.483	1.22e-18	Aged Proliferative	Psmd14
Cenpc1	8.33e-23	0.743969	0.275	0.137	1.26e-18	Aged Proliferative	Cenpc1
Exosc2	9.05e-23	0.622878	0.315	0.163	1.37e-18	Aged Proliferative	Exosc2
Reep5	9.53e-23	0.519315	0.641	0.449	1.44e-18	Aged Proliferative	Reep5
Med30	1.14e-22	0.576016	0.381	0.213	1.73e-18	Aged Proliferative	Med30
Hnrnpl	1.28e-22	0.506813	0.581	0.381	1.93e-18	Aged Proliferative	Hnrnpl
Snrnp70	1.42e-22	0.487042	0.746	0.566	2.15e-18	Aged Proliferative	Snrnp70
Coro1a	1.48e-22	0.303738	0.936	0.892	2.23e-18	Aged Proliferative	Coro1a
Prps1	1.49e-22	0.521826	0.524	0.333	2.26e-18	Aged Proliferative	Prps1
Sdhd	1.55e-22	0.47837	0.642	0.445	2.34e-18	Aged Proliferative	Sdhd
Psma6	1.87e-22	0.316427	0.891	0.827	2.83e-18	Aged Proliferative	Psma6
Rhoa	1.94e-22	0.37133	0.853	0.718	2.94e-18	Aged Proliferative	Rhoa
Ptges3	2.77e-22	0.414444	0.777	0.619	4.19e-18	Aged Proliferative	Ptges3
Ciapin1	2.92e-22	0.570757	0.432	0.257	4.43e-18	Aged Proliferative	Ciapin1
Smchd1	2.97e-22	0.55837	0.515	0.331	4.5e-18	Aged Proliferative	Smchd1
Ccdc124	3.16e-22	0.521804	0.489	0.306	4.78e-18	Aged Proliferative	Ccdc124
Polr3k	3.73e-22	0.495642	0.565	0.37	5.64e-18	Aged Proliferative	Polr3k
Bckdk	3.88e-22	0.541229	0.576	0.391	5.87e-18	Aged Proliferative	Bckdk
Smarcc1	3.89e-22	0.511216	0.579	0.39	5.88e-18	Aged Proliferative	Smarcc1
Rpp30	4.31e-22	0.588131	0.406	0.237	6.53e-18	Aged Proliferative	Rpp30
Thop1	5.2e-22	0.771648	0.274	0.139	7.88e-18	Aged Proliferative	Thop1
0610007P14Rik	5.3e-22	0.421333	0.736	0.565	8.02e-18	Aged Proliferative	0610007P14Rik
Mfsd10	6.3e-22	0.466882	0.692	0.498	9.53e-18	Aged Proliferative	Mfsd10
Paxip1	6.37e-22	1.15473	0.133	0.048	9.65e-18	Aged Proliferative	Paxip1
Hist1h2ae	6.66e-22	1.43561	0.116	0.037	1.01e-17	Aged Proliferative	Hist1h2ae
Shmt2	6.96e-22	0.622713	0.429	0.263	1.05e-17	Aged Proliferative	Shmt2
Pin1	7.18e-22	0.498394	0.66	0.479	1.09e-17	Aged Proliferative	Pin1
Fbl	7.52e-22	0.374029	0.886	0.81	1.14e-17	Aged Proliferative	Fbl
Hnrnpu	8.26e-22	0.47544	0.585	0.393	1.25e-17	Aged Proliferative	Hnrnpu
Psmg2	8.32e-22	0.520304	0.541	0.357	1.26e-17	Aged Proliferative	Psmg2
Fdps	8.37e-22	0.575365	0.384	0.22	1.27e-17	Aged Proliferative	Fdps
Trim28	9.01e-22	0.608417	0.39	0.225	1.36e-17	Aged Proliferative	Trim28
Ndufa5	9.33e-22	0.368632	0.828	0.702	1.41e-17	Aged Proliferative	Ndufa5
Slf1	9.53e-22	0.71604	0.25	0.121	1.44e-17	Aged Proliferative	Slf1
Nedd8	1.13e-21	0.27662	0.935	0.872	1.72e-17	Aged Proliferative	Nedd8
Mad2l2	1.15e-21	0.536212	0.446	0.271	1.74e-17	Aged Proliferative	Mad2l2
4930519L02Rik	1.19e-21	0.490217	0.602	0.424	1.81e-17	Aged Proliferative	4930519L02Rik
Ube2a	1.29e-21	0.49759	0.509	0.323	1.95e-17	Aged Proliferative	Ube2a
Stk16	1.29e-21	0.475415	0.621	0.436	1.96e-17	Aged Proliferative	Stk16
Rbmx2	1.34e-21	0.809686	0.229	0.11	2.03e-17	Aged Proliferative	Rbmx2
Ezr	1.41e-21	0.575545	0.366	0.204	2.13e-17	Aged Proliferative	Ezr
Slc25a10	1.45e-21	0.971832	0.149	0.056	2.19e-17	Aged Proliferative	Slc25a10
Tsen15	1.55e-21	0.565703	0.523	0.344	2.35e-17	Aged Proliferative	Tsen15
Dnaaf2	1.75e-21	0.685908	0.246	0.119	2.66e-17	Aged Proliferative	Dnaaf2
Pdap1	2.3e-21	0.457201	0.686	0.506	3.49e-17	Aged Proliferative	Pdap1
Cdca4	2.39e-21	0.664583	0.292	0.152	3.62e-17	Aged Proliferative	Cdca4
Lat2	2.61e-21	1.54269	0.127	0.046	3.94e-17	Aged Proliferative	Lat2
Casp7	2.96e-21	1.01472	0.175	0.074	4.48e-17	Aged Proliferative	Casp7
Phgdh	2.98e-21	0.40125	0.811	0.663	4.52e-17	Aged Proliferative	Phgdh
Mrpl36	3.17e-21	0.461683	0.729	0.56	4.8e-17	Aged Proliferative	Mrpl36
Xpo1	3.21e-21	0.922897	0.181	0.078	4.86e-17	Aged Proliferative	Xpo1
Hmbs	3.24e-21	0.621067	0.441	0.273	4.9e-17	Aged Proliferative	Hmbs
Actn4	3.58e-21	0.504297	0.41	0.24	5.41e-17	Aged Proliferative	Actn4
Mrps26	3.59e-21	0.418104	0.679	0.48	5.44e-17	Aged Proliferative	Mrps26
Ube2n	3.95e-21	0.381919	0.827	0.677	5.99e-17	Aged Proliferative	Ube2n
Psmg3	4.29e-21	0.579017	0.44	0.269	6.5e-17	Aged Proliferative	Psmg3
Zcrb1	4.42e-21	0.452792	0.659	0.464	6.69e-17	Aged Proliferative	Zcrb1
Phb2	4.55e-21	0.328543	0.888	0.81	6.89e-17	Aged Proliferative	Phb2
Cyb5b	4.59e-21	0.701684	0.316	0.174	6.95e-17	Aged Proliferative	Cyb5b
Anapc11	5e-21	0.430006	0.773	0.643	7.57e-17	Aged Proliferative	Anapc11
Cct7	5.16e-21	0.289188	0.9	0.841	7.81e-17	Aged Proliferative	Cct7
Aarsd1	5.4e-21	1.03088	0.132	0.047	8.18e-17	Aged Proliferative	Aarsd1
Syncrip	5.45e-21	0.531232	0.521	0.34	8.24e-17	Aged Proliferative	Syncrip
Ap3s1	6.16e-21	1.03033	0.391	0.238	9.32e-17	Aged Proliferative	Ap3s1
Mrps28	6.2e-21	0.546179	0.508	0.332	9.39e-17	Aged Proliferative	Mrps28
Ssr4	6.68e-21	0.269352	0.958	0.917	1.01e-16	Aged Proliferative	Ssr4
Fastkd3	6.7e-21	1.09442	0.143	0.054	1.01e-16	Aged Proliferative	Fastkd3
Pbrm1	8.12e-21	0.55423	0.485	0.31	1.23e-16	Aged Proliferative	Pbrm1
Plp2	8.19e-21	0.524705	0.559	0.372	1.24e-16	Aged Proliferative	Plp2
Lrrc59	1.05e-20	0.488638	0.395	0.228	1.59e-16	Aged Proliferative	Lrrc59
Cdk2ap1	1.13e-20	0.908497	0.162	0.067	1.7e-16	Aged Proliferative	Cdk2ap1
Polr2f	1.14e-20	0.337511	0.866	0.754	1.73e-16	Aged Proliferative	Polr2f
Dhx9	1.15e-20	0.601849	0.312	0.17	1.75e-16	Aged Proliferative	Dhx9
Add3	1.27e-20	0.883086	0.172	0.074	1.93e-16	Aged Proliferative	Add3
Naa40	1.33e-20	0.876184	0.169	0.071	2.02e-16	Aged Proliferative	Naa40
Cbx3	1.34e-20	0.555145	0.494	0.316	2.02e-16	Aged Proliferative	Cbx3
Arrb2	1.39e-20	0.643686	0.288	0.151	2.11e-16	Aged Proliferative	Arrb2
Usp39	1.4e-20	0.525702	0.331	0.182	2.12e-16	Aged Proliferative	Usp39
Rbm14	1.44e-20	0.516792	0.251	0.123	2.17e-16	Aged Proliferative	Rbm14
Nfatc2ip	2.29e-20	1.03912	0.149	0.059	3.47e-16	Aged Proliferative	Nfatc2ip
Arl6ip4	2.57e-20	0.45728	0.586	0.4	3.89e-16	Aged Proliferative	Arl6ip4
Rfwd3	2.62e-20	1.22453	0.113	0.038	3.97e-16	Aged Proliferative	Rfwd3
Nup35	2.63e-20	0.659001	0.214	0.099	3.98e-16	Aged Proliferative	Nup35
Oat	2.79e-20	0.555299	0.495	0.32	4.23e-16	Aged Proliferative	Oat
Setd8	2.87e-20	0.640747	0.282	0.149	4.35e-16	Aged Proliferative	Setd8
Mrpl40	3.01e-20	0.449445	0.603	0.413	4.56e-16	Aged Proliferative	Mrpl40
Chchd1	3.12e-20	0.381693	0.788	0.626	4.72e-16	Aged Proliferative	Chchd1
Hsp90b1	3.19e-20	0.499309	0.763	0.621	4.83e-16	Aged Proliferative	Hsp90b1
Cpsf2	3.19e-20	0.552831	0.421	0.257	4.84e-16	Aged Proliferative	Cpsf2
Orc2	3.33e-20	0.84613	0.164	0.069	5.04e-16	Aged Proliferative	Orc2
Vdac1	3.34e-20	0.372618	0.809	0.664	5.06e-16	Aged Proliferative	Vdac1
Lmnb2	3.66e-20	0.97022	0.129	0.047	5.53e-16	Aged Proliferative	Lmnb2
Smarca4	3.89e-20	0.539804	0.457	0.286	5.89e-16	Aged Proliferative	Smarca4
Erp29	4.47e-20	0.445266	0.778	0.616	6.77e-16	Aged Proliferative	Erp29
Ap2s1	4.61e-20	0.330917	0.862	0.747	6.99e-16	Aged Proliferative	Ap2s1
Gdf3	4.83e-20	0.801263	0.221	0.107	7.32e-16	Aged Proliferative	Gdf3
Ormdl1	4.88e-20	0.604425	0.303	0.163	7.39e-16	Aged Proliferative	Ormdl1
Sec61g	5.88e-20	0.256098	0.957	0.923	8.9e-16	Aged Proliferative	Sec61g
Tmem258	6.86e-20	0.333084	0.884	0.785	1.04e-15	Aged Proliferative	Tmem258
Rqcd1	6.98e-20	0.788528	0.163	0.068	1.06e-15	Aged Proliferative	Rqcd1
Fancl	7.22e-20	0.733312	0.208	0.097	1.09e-15	Aged Proliferative	Fancl
Fcho1	7.49e-20	0.729822	0.226	0.111	1.13e-15	Aged Proliferative	Fcho1
Dnajc8	8.05e-20	0.328433	0.845	0.736	1.22e-15	Aged Proliferative	Dnajc8
Ndufv1	8.16e-20	0.482968	0.626	0.452	1.23e-15	Aged Proliferative	Ndufv1
Mgme1	8.57e-20	0.65669	0.288	0.155	1.3e-15	Aged Proliferative	Mgme1
Commd1	8.81e-20	0.462499	0.673	0.503	1.33e-15	Aged Proliferative	Commd1
Cdc25a	9.44e-20	1.01026	0.133	0.05	1.43e-15	Aged Proliferative	Cdc25a
Fam92a	9.83e-20	0.433341	0.487	0.301	1.49e-15	Aged Proliferative	Fam92a
Psmd6	1.04e-19	0.417217	0.679	0.494	1.58e-15	Aged Proliferative	Psmd6
Gm10053	1.06e-19	1.1649	0.11	0.037	1.6e-15	Aged Proliferative	Gm10053
Coq6	1.11e-19	0.577437	0.263	0.135	1.68e-15	Aged Proliferative	Coq6
Memo1	1.42e-19	0.501285	0.332	0.184	2.16e-15	Aged Proliferative	Memo1
Adgrg3	1.58e-19	1.38027	0.133	0.051	2.4e-15	Aged Proliferative	Adgrg3
Rpn1	1.64e-19	0.445411	0.632	0.447	2.48e-15	Aged Proliferative	Rpn1
Tmem147	1.75e-19	0.384628	0.765	0.594	2.65e-15	Aged Proliferative	Tmem147
Cwc15	1.88e-19	0.426455	0.674	0.503	2.84e-15	Aged Proliferative	Cwc15
Carhsp1	2.04e-19	1.18749	0.126	0.047	3.09e-15	Aged Proliferative	Carhsp1
Psmc3	2.1e-19	0.400113	0.767	0.616	3.18e-15	Aged Proliferative	Psmc3
Tomm40	2.22e-19	0.482221	0.613	0.428	3.35e-15	Aged Proliferative	Tomm40
AI662270	2.22e-19	0.330573	0.864	0.745	3.35e-15	Aged Proliferative	AI662270
Cep83	2.4e-19	0.668776	0.249	0.128	3.63e-15	Aged Proliferative	Cep83
Gart	2.6e-19	0.484563	0.417	0.252	3.94e-15	Aged Proliferative	Gart
Tsfm	2.61e-19	0.481809	0.504	0.327	3.95e-15	Aged Proliferative	Tsfm
Bola1	2.8e-19	0.451319	0.612	0.423	4.23e-15	Aged Proliferative	Bola1
Pcmt1	2.84e-19	0.452706	0.675	0.503	4.3e-15	Aged Proliferative	Pcmt1
Anxa2	3e-19	1.12669	0.221	0.11	4.54e-15	Aged Proliferative	Anxa2
Pcnt	3.06e-19	0.735443	0.239	0.123	4.63e-15	Aged Proliferative	Pcnt
Uqcrc1	3.34e-19	0.336219	0.846	0.745	5.06e-15	Aged Proliferative	Uqcrc1
Snrpc	3.35e-19	0.342614	0.799	0.67	5.07e-15	Aged Proliferative	Snrpc
Nup210	3.57e-19	0.73773	0.215	0.105	5.4e-15	Aged Proliferative	Nup210
Tomm22	3.76e-19	0.359972	0.821	0.688	5.69e-15	Aged Proliferative	Tomm22
Pelp1	4.01e-19	0.717441	0.233	0.117	6.08e-15	Aged Proliferative	Pelp1
Ybx3	4.18e-19	0.50223	0.407	0.249	6.33e-15	Aged Proliferative	Ybx3
Snrpg	4.65e-19	0.348943	0.799	0.641	7.05e-15	Aged Proliferative	Snrpg
Thoc6	4.79e-19	0.556177	0.329	0.186	7.25e-15	Aged Proliferative	Thoc6
Tmco1	4.82e-19	0.343174	0.825	0.671	7.3e-15	Aged Proliferative	Tmco1
Thyn1	5.43e-19	0.411913	0.579	0.391	8.23e-15	Aged Proliferative	Thyn1
Cd37	5.48e-19	0.816515	0.269	0.147	8.29e-15	Aged Proliferative	Cd37
Dkc1	5.72e-19	0.414136	0.7	0.516	8.65e-15	Aged Proliferative	Dkc1
Mis12	5.89e-19	0.742931	0.181	0.082	8.92e-15	Aged Proliferative	Mis12
Cops5	6.57e-19	0.42558	0.605	0.424	9.95e-15	Aged Proliferative	Cops5
Stip1	7.25e-19	0.436536	0.586	0.4	1.1e-14	Aged Proliferative	Stip1
Adsl	7.31e-19	0.483898	0.463	0.294	1.11e-14	Aged Proliferative	Adsl
Eif6	7.42e-19	0.374371	0.782	0.652	1.12e-14	Aged Proliferative	Eif6
Ndufb9	7.6e-19	0.269327	0.935	0.879	1.15e-14	Aged Proliferative	Ndufb9
Dnajc19	7.96e-19	0.419899	0.678	0.509	1.2e-14	Aged Proliferative	Dnajc19
Cyc1	8.04e-19	0.405936	0.764	0.628	1.22e-14	Aged Proliferative	Cyc1
Psmb5	8.63e-19	0.286937	0.886	0.795	1.31e-14	Aged Proliferative	Psmb5
Exosc9	9.35e-19	0.529528	0.341	0.194	1.42e-14	Aged Proliferative	Exosc9
Nup50	9.43e-19	0.598668	0.224	0.11	1.43e-14	Aged Proliferative	Nup50
Mettl9	1e-18	0.439834	0.567	0.387	1.52e-14	Aged Proliferative	Mettl9
Cep295	1.25e-18	0.693566	0.193	0.09	1.9e-14	Aged Proliferative	Cep295
Myl12a	1.26e-18	0.267967	0.941	0.866	1.9e-14	Aged Proliferative	Myl12a
Rnps1	1.33e-18	0.450751	0.647	0.474	2.02e-14	Aged Proliferative	Rnps1
Magt1	1.46e-18	0.569819	0.327	0.187	2.2e-14	Aged Proliferative	Magt1
Cinp	1.54e-18	0.846135	0.161	0.069	2.33e-14	Aged Proliferative	Cinp
Asf1a	1.76e-18	0.459571	0.396	0.237	2.67e-14	Aged Proliferative	Asf1a
Zfp385a	1.81e-18	0.657005	0.272	0.147	2.74e-14	Aged Proliferative	Zfp385a
Ddx27	1.83e-18	0.468739	0.527	0.356	2.78e-14	Aged Proliferative	Ddx27
Cryl1	1.86e-18	0.764542	0.177	0.08	2.82e-14	Aged Proliferative	Cryl1
Nelfe	1.99e-18	0.546946	0.449	0.291	3.02e-14	Aged Proliferative	Nelfe
Ppid	2.09e-18	0.463824	0.65	0.473	3.16e-14	Aged Proliferative	Ppid
Qdpr	2.29e-18	0.39352	0.586	0.398	3.47e-14	Aged Proliferative	Qdpr
Smarcb1	2.58e-18	0.384338	0.715	0.541	3.91e-14	Aged Proliferative	Smarcb1
Rtca	2.7e-18	0.526314	0.324	0.182	4.08e-14	Aged Proliferative	Rtca
Mrps36	2.75e-18	0.462035	0.593	0.42	4.16e-14	Aged Proliferative	Mrps36
Znhit3	2.75e-18	0.493396	0.354	0.205	4.16e-14	Aged Proliferative	Znhit3
Hnrnpll	2.76e-18	0.687361	0.219	0.109	4.18e-14	Aged Proliferative	Hnrnpll
Actr3	3.22e-18	0.402024	0.673	0.487	4.87e-14	Aged Proliferative	Actr3
Phka2	3.29e-18	0.920137	0.148	0.062	4.97e-14	Aged Proliferative	Phka2
Siah1b	3.39e-18	0.755777	0.176	0.08	5.13e-14	Aged Proliferative	Siah1b
Pdss1	3.59e-18	0.881455	0.123	0.046	5.43e-14	Aged Proliferative	Pdss1
Psmb3	3.59e-18	0.301339	0.89	0.803	5.44e-14	Aged Proliferative	Psmb3
Pcyox1l	3.64e-18	0.689026	0.211	0.104	5.51e-14	Aged Proliferative	Pcyox1l
Rhno1	3.7e-18	0.57314	0.334	0.194	5.59e-14	Aged Proliferative	Rhno1
Yif1b	3.96e-18	0.409756	0.686	0.515	6e-14	Aged Proliferative	Yif1b
Ssb	4.06e-18	0.271014	0.923	0.844	6.14e-14	Aged Proliferative	Ssb
Tmem167	4.08e-18	0.420674	0.664	0.488	6.17e-14	Aged Proliferative	Tmem167
Blmh	4.24e-18	0.425857	0.557	0.374	6.42e-14	Aged Proliferative	Blmh
Cse1l	4.28e-18	0.709625	0.226	0.115	6.47e-14	Aged Proliferative	Cse1l
Mtpn	4.64e-18	0.389215	0.523	0.342	7.02e-14	Aged Proliferative	Mtpn
Upf1	4.78e-18	0.650161	0.235	0.121	7.24e-14	Aged Proliferative	Upf1
Xrn2	4.82e-18	0.41224	0.585	0.399	7.3e-14	Aged Proliferative	Xrn2
Psmd2	5.02e-18	0.447242	0.513	0.338	7.6e-14	Aged Proliferative	Psmd2
Palb2	5.11e-18	1.07894	0.102	0.035	7.74e-14	Aged Proliferative	Palb2
Cct8	5.2e-18	0.314719	0.881	0.781	7.87e-14	Aged Proliferative	Cct8
Mrpl49	5.46e-18	0.470424	0.446	0.28	8.27e-14	Aged Proliferative	Mrpl49
Prss57	5.48e-18	1.31101	0.117	0.044	8.3e-14	Aged Proliferative	Prss57
Got1	5.61e-18	0.60804	0.22	0.109	8.49e-14	Aged Proliferative	Got1
Wbp5	6.04e-18	0.334085	0.812	0.68	9.15e-14	Aged Proliferative	Wbp5
Tpr	6.62e-18	0.318059	0.84	0.701	1e-13	Aged Proliferative	Tpr
Med9	6.83e-18	0.486324	0.457	0.294	1.03e-13	Aged Proliferative	Med9
Grpel1	6.9e-18	0.456773	0.642	0.465	1.05e-13	Aged Proliferative	Grpel1
Cisd2	6.97e-18	0.386835	0.673	0.48	1.06e-13	Aged Proliferative	Cisd2
Litaf	7.65e-18	0.515811	0.329	0.187	1.16e-13	Aged Proliferative	Litaf
Snx3	7.87e-18	0.290389	0.89	0.784	1.19e-13	Aged Proliferative	Snx3
Eif3a	8.27e-18	0.401889	0.739	0.6	1.25e-13	Aged Proliferative	Eif3a
Ormdl2	9.68e-18	0.397024	0.607	0.42	1.47e-13	Aged Proliferative	Ormdl2
Wdr12	9.69e-18	0.410404	0.619	0.432	1.47e-13	Aged Proliferative	Wdr12
Dcp2	1.01e-17	0.542814	0.299	0.167	1.53e-13	Aged Proliferative	Dcp2
Brip1os	1.22e-17	0.869572	0.143	0.059	1.84e-13	Aged Proliferative	Brip1os
B230219D22Rik	1.22e-17	0.420357	0.518	0.34	1.85e-13	Aged Proliferative	B230219D22Rik
Bysl	1.27e-17	0.699082	0.185	0.088	1.92e-13	Aged Proliferative	Bysl
D030056L22Rik	1.3e-17	0.474863	0.401	0.246	1.97e-13	Aged Proliferative	D030056L22Rik
Homer3	1.32e-17	0.567317	0.29	0.163	1.99e-13	Aged Proliferative	Homer3
Gm10250	1.36e-17	0.426184	0.512	0.338	2.06e-13	Aged Proliferative	Gm10250
Mrps11	1.48e-17	0.433707	0.46	0.293	2.23e-13	Aged Proliferative	Mrps11
Slc35b1	1.8e-17	0.583593	0.272	0.149	2.73e-13	Aged Proliferative	Slc35b1
Ctcf	1.9e-17	0.513369	0.402	0.251	2.88e-13	Aged Proliferative	Ctcf
Suz12	1.95e-17	0.757535	0.171	0.078	2.95e-13	Aged Proliferative	Suz12
Snx5	2.05e-17	0.367809	0.681	0.501	3.1e-13	Aged Proliferative	Snx5
Rer1	2.15e-17	0.348921	0.749	0.584	3.26e-13	Aged Proliferative	Rer1
Hp1bp3	2.15e-17	0.462719	0.637	0.475	3.26e-13	Aged Proliferative	Hp1bp3
Acsl5	2.18e-17	0.454149	0.419	0.258	3.3e-13	Aged Proliferative	Acsl5
Dtnbp1	2.18e-17	0.487168	0.494	0.33	3.3e-13	Aged Proliferative	Dtnbp1
Ppp1cc	2.18e-17	0.476664	0.535	0.369	3.31e-13	Aged Proliferative	Ppp1cc
Capza1	2.28e-17	0.511205	0.335	0.195	3.46e-13	Aged Proliferative	Capza1
Golt1b	2.45e-17	0.833023	0.164	0.074	3.71e-13	Aged Proliferative	Golt1b
Eif3b	2.51e-17	0.435883	0.577	0.399	3.81e-13	Aged Proliferative	Eif3b
Ddx1	2.53e-17	0.456286	0.425	0.263	3.83e-13	Aged Proliferative	Ddx1
Sf3a2	2.57e-17	0.452685	0.507	0.335	3.9e-13	Aged Proliferative	Sf3a2
Dnajc15	2.59e-17	0.398284	0.641	0.458	3.91e-13	Aged Proliferative	Dnajc15
Cpsf4	2.64e-17	0.494143	0.257	0.137	3.99e-13	Aged Proliferative	Cpsf4
Cpsf3l	2.72e-17	0.493477	0.353	0.209	4.12e-13	Aged Proliferative	Cpsf3l
Dlst	2.87e-17	0.699387	0.213	0.108	4.34e-13	Aged Proliferative	Dlst
Mrto4	2.88e-17	0.449555	0.531	0.365	4.35e-13	Aged Proliferative	Mrto4
Mrps24	2.9e-17	0.319131	0.823	0.699	4.39e-13	Aged Proliferative	Mrps24
Pxmp2	3.08e-17	0.778814	0.161	0.072	4.66e-13	Aged Proliferative	Pxmp2
Tdg	3.13e-17	0.877685	0.165	0.076	4.74e-13	Aged Proliferative	Tdg
Ndufs5	3.18e-17	0.301415	0.852	0.741	4.82e-13	Aged Proliferative	Ndufs5
Brd3	3.31e-17	0.467833	0.496	0.327	5e-13	Aged Proliferative	Brd3
3010026O09Rik	3.42e-17	0.727422	0.158	0.07	5.18e-13	Aged Proliferative	3010026O09Rik
Rabl6	3.57e-17	0.484807	0.363	0.217	5.41e-13	Aged Proliferative	Rabl6
Myc	3.6e-17	0.432826	0.448	0.292	5.45e-13	Aged Proliferative	Myc
Sarnp	3.89e-17	0.348351	0.737	0.579	5.89e-13	Aged Proliferative	Sarnp
Ube2k	4.27e-17	0.383151	0.715	0.542	6.46e-13	Aged Proliferative	Ube2k
Trappc13	4.4e-17	0.483953	0.301	0.168	6.66e-13	Aged Proliferative	Trappc13
Dera	4.51e-17	0.529843	0.376	0.231	6.83e-13	Aged Proliferative	Dera
Trim27	4.63e-17	0.484494	0.373	0.226	7.01e-13	Aged Proliferative	Trim27
Tial1	5.12e-17	0.463685	0.373	0.224	7.76e-13	Aged Proliferative	Tial1
Agpat5	5.28e-17	0.573809	0.289	0.163	8e-13	Aged Proliferative	Agpat5
Optn	5.61e-17	0.947181	0.114	0.043	8.49e-13	Aged Proliferative	Optn
Psme2	6.05e-17	0.321051	0.821	0.701	9.16e-13	Aged Proliferative	Psme2
Emc8	6.07e-17	0.441489	0.506	0.334	9.18e-13	Aged Proliferative	Emc8
Prpf38a	6.6e-17	0.4197	0.434	0.271	9.99e-13	Aged Proliferative	Prpf38a
Pitpnc1	6.68e-17	0.418569	0.424	0.262	1.01e-12	Aged Proliferative	Pitpnc1
Gpaa1	7.12e-17	0.445384	0.372	0.225	1.08e-12	Aged Proliferative	Gpaa1
Kdelr2	7.44e-17	0.397505	0.435	0.275	1.13e-12	Aged Proliferative	Kdelr2
Txnl1	7.7e-17	0.294751	0.872	0.774	1.17e-12	Aged Proliferative	Txnl1
Ltv1	7.9e-17	0.486278	0.362	0.218	1.2e-12	Aged Proliferative	Ltv1
Csnk2b	7.93e-17	0.411431	0.692	0.526	1.2e-12	Aged Proliferative	Csnk2b
Idh3g	8.47e-17	0.316213	0.811	0.689	1.28e-12	Aged Proliferative	Idh3g
Rnase6	8.55e-17	0.820744	0.15	0.067	1.29e-12	Aged Proliferative	Rnase6
Prpf40a	8.56e-17	0.374152	0.716	0.543	1.3e-12	Aged Proliferative	Prpf40a
Gps1	8.62e-17	0.411656	0.582	0.407	1.31e-12	Aged Proliferative	Gps1
Ube2i	9.43e-17	0.309988	0.848	0.734	1.43e-12	Aged Proliferative	Ube2i
Acp1	9.64e-17	0.361308	0.706	0.529	1.46e-12	Aged Proliferative	Acp1
Vdac2	1.06e-16	0.318723	0.841	0.739	1.6e-12	Aged Proliferative	Vdac2
Galnt1	1.06e-16	0.530747	0.305	0.176	1.6e-12	Aged Proliferative	Galnt1
Myb	1.14e-16	0.407826	0.506	0.336	1.72e-12	Aged Proliferative	Myb
Kars	1.26e-16	0.474328	0.472	0.311	1.9e-12	Aged Proliferative	Kars
Nup133	1.26e-16	1.04156	0.118	0.047	1.91e-12	Aged Proliferative	Nup133
Rbks	1.35e-16	0.814202	0.13	0.053	2.05e-12	Aged Proliferative	Rbks
Tecr	1.4e-16	0.253494	0.901	0.821	2.12e-12	Aged Proliferative	Tecr
Ptbp3	1.43e-16	0.446951	0.451	0.294	2.17e-12	Aged Proliferative	Ptbp3
Slc35b2	1.48e-16	0.471492	0.421	0.269	2.25e-12	Aged Proliferative	Slc35b2
Cmss1	1.49e-16	0.680016	0.214	0.111	2.26e-12	Aged Proliferative	Cmss1
Lta4h	1.61e-16	0.437733	0.43	0.271	2.44e-12	Aged Proliferative	Lta4h
Gm19426	1.68e-16	1.03374	0.128	0.053	2.54e-12	Aged Proliferative	Gm19426
Ssr1	1.83e-16	0.44438	0.48	0.321	2.77e-12	Aged Proliferative	Ssr1
Pole	1.86e-16	0.588581	0.187	0.091	2.82e-12	Aged Proliferative	Pole
Nsmce2	1.9e-16	0.434872	0.472	0.309	2.88e-12	Aged Proliferative	Nsmce2
Wdr18	1.95e-16	0.44479	0.476	0.316	2.95e-12	Aged Proliferative	Wdr18
Usp5	1.98e-16	0.502681	0.271	0.151	3e-12	Aged Proliferative	Usp5
Pcbd2	2.06e-16	0.420731	0.565	0.389	3.12e-12	Aged Proliferative	Pcbd2
Aurkaip1	2.13e-16	0.30283	0.797	0.646	3.23e-12	Aged Proliferative	Aurkaip1
Mif4gd	2.22e-16	0.51243	0.4	0.257	3.35e-12	Aged Proliferative	Mif4gd
2310036O22Rik	2.23e-16	0.283894	0.862	0.771	3.38e-12	Aged Proliferative	2310036O22Rik
Gnb4	2.27e-16	0.764806	0.221	0.117	3.44e-12	Aged Proliferative	Gnb4
Trp53	2.4e-16	0.289563	0.884	0.774	3.63e-12	Aged Proliferative	Trp53
Ndufb2	2.48e-16	0.310985	0.824	0.693	3.76e-12	Aged Proliferative	Ndufb2
0610010K14Rik	2.54e-16	0.505689	0.469	0.315	3.85e-12	Aged Proliferative	0610010K14Rik
Hmces	2.59e-16	0.437493	0.414	0.26	3.93e-12	Aged Proliferative	Hmces
Thoc3	2.62e-16	0.39941	0.521	0.343	3.97e-12	Aged Proliferative	Thoc3
Isyna1	2.62e-16	0.399007	0.506	0.34	3.97e-12	Aged Proliferative	Isyna1
Snf8	2.63e-16	0.404739	0.589	0.417	3.98e-12	Aged Proliferative	Snf8
Kpna3	2.81e-16	0.592668	0.218	0.114	4.25e-12	Aged Proliferative	Kpna3
Gars	2.86e-16	0.447332	0.427	0.275	4.33e-12	Aged Proliferative	Gars
Cklf	3.02e-16	0.522646	0.309	0.181	4.57e-12	Aged Proliferative	Cklf
Srsf4	3.04e-16	0.422238	0.478	0.315	4.6e-12	Aged Proliferative	Srsf4
Pum3	3.15e-16	0.379885	0.461	0.297	4.77e-12	Aged Proliferative	Pum3
Psma4	3.21e-16	0.258219	0.926	0.845	4.86e-12	Aged Proliferative	Psma4
Timm17b	3.24e-16	0.373534	0.653	0.472	4.9e-12	Aged Proliferative	Timm17b
Cad	3.24e-16	0.871058	0.137	0.059	4.91e-12	Aged Proliferative	Cad
Timm13	3.3e-16	0.28811	0.872	0.757	5e-12	Aged Proliferative	Timm13
Ndufb3	3.57e-16	0.317481	0.816	0.67	5.4e-12	Aged Proliferative	Ndufb3
Rheb	3.62e-16	0.335861	0.739	0.592	5.48e-12	Aged Proliferative	Rheb
Fam173a	3.68e-16	0.387617	0.62	0.441	5.57e-12	Aged Proliferative	Fam173a
Clic4	3.69e-16	0.558932	0.213	0.109	5.59e-12	Aged Proliferative	Clic4
Dbr1	3.82e-16	0.61761	0.184	0.089	5.79e-12	Aged Proliferative	Dbr1
Tomm5	3.91e-16	0.317644	0.843	0.722	5.92e-12	Aged Proliferative	Tomm5
Sfpq	4.17e-16	0.401345	0.506	0.338	6.32e-12	Aged Proliferative	Sfpq
Ino80c	4.19e-16	0.703164	0.171	0.081	6.35e-12	Aged Proliferative	Ino80c
Psmc2	4.27e-16	0.382224	0.672	0.511	6.46e-12	Aged Proliferative	Psmc2
Mthfd1	5.31e-16	0.728276	0.184	0.091	8.03e-12	Aged Proliferative	Mthfd1
Nbn	5.81e-16	0.613367	0.172	0.082	8.8e-12	Aged Proliferative	Nbn
Gmfg	5.9e-16	0.314586	0.872	0.761	8.94e-12	Aged Proliferative	Gmfg
Rbm28	6.18e-16	0.420522	0.344	0.207	9.35e-12	Aged Proliferative	Rbm28
Mars	6.37e-16	0.623321	0.225	0.12	9.65e-12	Aged Proliferative	Mars
Srsf1	6.6e-16	0.443038	0.535	0.371	9.99e-12	Aged Proliferative	Srsf1
Srpk1	6.69e-16	0.417315	0.624	0.453	1.01e-11	Aged Proliferative	Srpk1
Drg1	6.94e-16	0.348569	0.639	0.455	1.05e-11	Aged Proliferative	Drg1
Denr	7.42e-16	0.343692	0.726	0.545	1.12e-11	Aged Proliferative	Denr
Creld2	7.68e-16	0.474385	0.374	0.233	1.16e-11	Aged Proliferative	Creld2
Chchd6	8.33e-16	0.411851	0.534	0.37	1.26e-11	Aged Proliferative	Chchd6
Mydgf	8.35e-16	0.408926	0.649	0.477	1.26e-11	Aged Proliferative	Mydgf
Stoml2	8.51e-16	0.352899	0.7	0.524	1.29e-11	Aged Proliferative	Stoml2
Psmb9	8.81e-16	0.301918	0.845	0.751	1.33e-11	Aged Proliferative	Psmb9
Bcl7c	9.78e-16	0.387319	0.612	0.445	1.48e-11	Aged Proliferative	Bcl7c
Etf1	9.85e-16	0.444788	0.393	0.245	1.49e-11	Aged Proliferative	Etf1
Lrwd1	1.09e-15	0.425956	0.399	0.253	1.65e-11	Aged Proliferative	Lrwd1
Mrps25	1.1e-15	0.373512	0.59	0.417	1.67e-11	Aged Proliferative	Mrps25
Cstf2	1.1e-15	0.657235	0.176	0.085	1.67e-11	Aged Proliferative	Cstf2
Iws1	1.11e-15	0.451111	0.295	0.17	1.68e-11	Aged Proliferative	Iws1
Rdx	1.16e-15	0.330169	0.669	0.488	1.76e-11	Aged Proliferative	Rdx
Srrt	1.21e-15	0.449508	0.473	0.319	1.83e-11	Aged Proliferative	Srrt
4930523C07Rik	1.24e-15	0.613141	0.208	0.109	1.87e-11	Aged Proliferative	4930523C07Rik
Gtf2f1	1.24e-15	0.4292	0.43	0.275	1.88e-11	Aged Proliferative	Gtf2f1
Pds5a	1.26e-15	0.553325	0.322	0.195	1.91e-11	Aged Proliferative	Pds5a
Cntrl	1.29e-15	0.524992	0.3	0.177	1.96e-11	Aged Proliferative	Cntrl
Taf15	1.29e-15	0.404905	0.461	0.3	1.96e-11	Aged Proliferative	Taf15
Odc1	1.31e-15	0.413248	0.396	0.25	1.98e-11	Aged Proliferative	Odc1
Seh1l	1.32e-15	0.504093	0.234	0.125	2e-11	Aged Proliferative	Seh1l
Metap2	1.33e-15	0.308257	0.85	0.728	2.02e-11	Aged Proliferative	Metap2
Cdca7l	1.37e-15	0.41928	0.381	0.236	2.07e-11	Aged Proliferative	Cdca7l
Mtx2	1.37e-15	0.402324	0.524	0.36	2.07e-11	Aged Proliferative	Mtx2
Smim4	1.41e-15	0.371768	0.638	0.481	2.13e-11	Aged Proliferative	Smim4
Syk	1.42e-15	0.751454	0.168	0.081	2.16e-11	Aged Proliferative	Syk
Ifrd2	1.47e-15	0.485248	0.47	0.319	2.22e-11	Aged Proliferative	Ifrd2
Cnot6	1.51e-15	0.614102	0.223	0.12	2.28e-11	Aged Proliferative	Cnot6
Lars	1.64e-15	0.418344	0.354	0.216	2.48e-11	Aged Proliferative	Lars
Srek1	1.74e-15	0.366431	0.452	0.287	2.63e-11	Aged Proliferative	Srek1
Acin1	1.79e-15	0.32659	0.725	0.551	2.72e-11	Aged Proliferative	Acin1
Rpf2	1.93e-15	0.458061	0.405	0.257	2.91e-11	Aged Proliferative	Rpf2
Plac8	1.95e-15	1.99792	0.406	0.297	2.95e-11	Aged Proliferative	Plac8
Selplg	1.96e-15	0.428024	0.573	0.409	2.96e-11	Aged Proliferative	Selplg
Psmd7	1.96e-15	0.293122	0.845	0.72	2.97e-11	Aged Proliferative	Psmd7
Ppp1r7	1.97e-15	0.440486	0.375	0.232	2.98e-11	Aged Proliferative	Ppp1r7
Prpf4	2.13e-15	0.539434	0.238	0.129	3.22e-11	Aged Proliferative	Prpf4
A430005L14Rik	2.31e-15	0.435161	0.542	0.377	3.5e-11	Aged Proliferative	A430005L14Rik
Map4k1	2.39e-15	0.481756	0.381	0.241	3.62e-11	Aged Proliferative	Map4k1
Xrcc1	2.43e-15	0.412851	0.311	0.181	3.68e-11	Aged Proliferative	Xrcc1
Ndufaf2	2.66e-15	0.395471	0.495	0.33	4.02e-11	Aged Proliferative	Ndufaf2
Letm1	2.66e-15	0.510189	0.309	0.183	4.03e-11	Aged Proliferative	Letm1
Msh6	2.74e-15	0.774578	0.153	0.071	4.16e-11	Aged Proliferative	Msh6
Imp4	2.9e-15	0.336788	0.575	0.389	4.39e-11	Aged Proliferative	Imp4
Mrpl57	3e-15	0.364016	0.713	0.557	4.54e-11	Aged Proliferative	Mrpl57
Prkag1	3.02e-15	0.368766	0.499	0.332	4.58e-11	Aged Proliferative	Prkag1
Zbtb8os	3.31e-15	0.381806	0.412	0.263	5.02e-11	Aged Proliferative	Zbtb8os
Mrps15	3.34e-15	0.363097	0.635	0.463	5.06e-11	Aged Proliferative	Mrps15
Hspa4l	3.85e-15	0.460207	0.289	0.168	5.82e-11	Aged Proliferative	Hspa4l
Msh3	3.87e-15	0.570053	0.189	0.095	5.86e-11	Aged Proliferative	Msh3
Pf4	4.14e-15	2.76605	0.397	0.278	6.27e-11	Aged Proliferative	Pf4
Rrs1	4.2e-15	0.618555	0.208	0.11	6.36e-11	Aged Proliferative	Rrs1
Polr2d	4.32e-15	0.34564	0.523	0.352	6.54e-11	Aged Proliferative	Polr2d
Bcl2l12	4.55e-15	0.354083	0.493	0.326	6.89e-11	Aged Proliferative	Bcl2l12
Med8	4.7e-15	0.42921	0.444	0.29	7.12e-11	Aged Proliferative	Med8
Larp4b	4.79e-15	0.441395	0.351	0.215	7.26e-11	Aged Proliferative	Larp4b
Hacd1	5.03e-15	0.390439	0.432	0.277	7.62e-11	Aged Proliferative	Hacd1
Ebp	5.12e-15	0.338422	0.477	0.314	7.75e-11	Aged Proliferative	Ebp
Sla	5.19e-15	0.859262	0.141	0.064	7.86e-11	Aged Proliferative	Sla
Mad1l1	5.21e-15	0.680911	0.132	0.057	7.89e-11	Aged Proliferative	Mad1l1
Pbx4	5.24e-15	0.532066	0.204	0.106	7.94e-11	Aged Proliferative	Pbx4
Sephs2	5.61e-15	0.417816	0.472	0.318	8.49e-11	Aged Proliferative	Sephs2
Cby1	5.65e-15	0.519258	0.307	0.184	8.55e-11	Aged Proliferative	Cby1
Eif4e	6.22e-15	0.329478	0.746	0.582	9.41e-11	Aged Proliferative	Eif4e
Morf4l2	6.9e-15	0.315572	0.777	0.635	1.04e-10	Aged Proliferative	Morf4l2
Sac3d1	7.5e-15	0.416225	0.305	0.179	1.14e-10	Aged Proliferative	Sac3d1
Txnl4a	7.53e-15	0.337338	0.602	0.43	1.14e-10	Aged Proliferative	Txnl4a
Bud31	7.69e-15	0.347625	0.691	0.524	1.16e-10	Aged Proliferative	Bud31
Bzw2	8.32e-15	0.367419	0.605	0.444	1.26e-10	Aged Proliferative	Bzw2
Chchd3	8.51e-15	0.391991	0.581	0.412	1.29e-10	Aged Proliferative	Chchd3
Tubgcp2	8.56e-15	0.648156	0.158	0.075	1.3e-10	Aged Proliferative	Tubgcp2
Sap30	9.58e-15	0.400922	0.348	0.214	1.45e-10	Aged Proliferative	Sap30
Pelo	9.65e-15	0.467751	0.353	0.219	1.46e-10	Aged Proliferative	Pelo
Lair1	1.03e-14	0.495935	0.308	0.186	1.55e-10	Aged Proliferative	Lair1
Larp7	1.05e-14	0.413906	0.483	0.328	1.6e-10	Aged Proliferative	Larp7
Ndufb10	1.12e-14	0.251401	0.894	0.797	1.7e-10	Aged Proliferative	Ndufb10
Mrpl15	1.14e-14	0.32241	0.696	0.52	1.73e-10	Aged Proliferative	Mrpl15
Fkbp5	1.17e-14	0.850909	0.125	0.054	1.77e-10	Aged Proliferative	Fkbp5
Gm11273	1.38e-14	0.51297	0.234	0.129	2.08e-10	Aged Proliferative	Gm11273
Ppp1r2	1.46e-14	0.399713	0.393	0.251	2.21e-10	Aged Proliferative	Ppp1r2
Ptprs	1.51e-14	0.702658	0.179	0.091	2.29e-10	Aged Proliferative	Ptprs
Usp10	1.53e-14	0.524749	0.24	0.135	2.32e-10	Aged Proliferative	Usp10
1700025G04Rik	1.61e-14	0.530465	0.261	0.151	2.44e-10	Aged Proliferative	1700025G04Rik
Deb1	1.64e-14	0.363237	0.393	0.248	2.48e-10	Aged Proliferative	Deb1
Ten1	1.77e-14	0.333999	0.545	0.375	2.68e-10	Aged Proliferative	Ten1
Ammecr1	1.79e-14	0.663418	0.124	0.053	2.71e-10	Aged Proliferative	Ammecr1
Wrap53	1.8e-14	0.75625	0.159	0.077	2.72e-10	Aged Proliferative	Wrap53
Farsa	1.92e-14	0.339937	0.59	0.414	2.91e-10	Aged Proliferative	Farsa
Hypk	1.98e-14	0.33236	0.665	0.5	3e-10	Aged Proliferative	Hypk
Pno1	2.13e-14	0.512237	0.29	0.172	3.23e-10	Aged Proliferative	Pno1
Ndufv2	2.14e-14	0.266537	0.845	0.765	3.24e-10	Aged Proliferative	Ndufv2
Mzt1	2.28e-14	0.375793	0.41	0.262	3.44e-10	Aged Proliferative	Mzt1
Rad1	2.33e-14	0.419964	0.296	0.174	3.53e-10	Aged Proliferative	Rad1
Vim	2.43e-14	0.525421	0.65	0.527	3.68e-10	Aged Proliferative	Vim
D2Wsu81e	2.43e-14	0.417833	0.346	0.214	3.68e-10	Aged Proliferative	D2Wsu81e
Ipo7	2.69e-14	0.55905	0.231	0.128	4.07e-10	Aged Proliferative	Ipo7
Tamm41	2.86e-14	0.526542	0.249	0.141	4.34e-10	Aged Proliferative	Tamm41
Mtfr2	3.05e-14	0.828597	0.127	0.056	4.61e-10	Aged Proliferative	Mtfr2
Cep192	3.07e-14	0.610283	0.138	0.062	4.65e-10	Aged Proliferative	Cep192
Nme6	3.23e-14	0.416158	0.315	0.19	4.89e-10	Aged Proliferative	Nme6
Gm8186	3.56e-14	0.427497	0.469	0.32	5.39e-10	Aged Proliferative	Gm8186
Pop1	3.67e-14	0.970701	0.102	0.041	5.55e-10	Aged Proliferative	Pop1
9130401M01Rik	3.74e-14	0.39187	0.397	0.252	5.67e-10	Aged Proliferative	9130401M01Rik
Mta3	3.78e-14	0.5651	0.18	0.092	5.73e-10	Aged Proliferative	Mta3
Nup155	4.1e-14	0.822288	0.113	0.047	6.21e-10	Aged Proliferative	Nup155
Ppig	4.25e-14	0.290204	0.784	0.638	6.43e-10	Aged Proliferative	Ppig
Gspt1	4.25e-14	0.364226	0.47	0.316	6.44e-10	Aged Proliferative	Gspt1
1810014B01Rik	4.59e-14	0.859081	0.108	0.044	6.95e-10	Aged Proliferative	1810014B01Rik
Rnf219	4.62e-14	0.465657	0.248	0.141	6.99e-10	Aged Proliferative	Rnf219
Ctbp1	4.62e-14	0.505228	0.357	0.231	7e-10	Aged Proliferative	Ctbp1
Armc6	5e-14	0.863577	0.113	0.048	7.57e-10	Aged Proliferative	Armc6
Rrp1b	5.07e-14	0.436512	0.388	0.252	7.67e-10	Aged Proliferative	Rrp1b
Cetn3	5.15e-14	0.306621	0.798	0.655	7.79e-10	Aged Proliferative	Cetn3
Cux1	5.2e-14	0.382003	0.466	0.313	7.87e-10	Aged Proliferative	Cux1
Tex9	5.25e-14	0.582698	0.177	0.09	7.95e-10	Aged Proliferative	Tex9
Slc6a13	5.49e-14	0.534059	0.224	0.124	8.31e-10	Aged Proliferative	Slc6a13
Smc1a	5.91e-14	0.318471	0.819	0.692	8.95e-10	Aged Proliferative	Smc1a
Slc9a3r1	6.11e-14	0.332447	0.603	0.437	9.25e-10	Aged Proliferative	Slc9a3r1
Gm5449	6.36e-14	0.368014	0.328	0.2	9.63e-10	Aged Proliferative	Gm5449
Prkrip1	6.47e-14	0.416509	0.308	0.186	9.8e-10	Aged Proliferative	Prkrip1
Ino80e	6.68e-14	0.371605	0.505	0.348	1.01e-09	Aged Proliferative	Ino80e
Gm6563	7.48e-14	0.508073	0.225	0.124	1.13e-09	Aged Proliferative	Gm6563
2310009B15Rik	7.51e-14	0.3432	0.405	0.261	1.14e-09	Aged Proliferative	2310009B15Rik
Ufm1	7.57e-14	0.373597	0.493	0.332	1.15e-09	Aged Proliferative	Ufm1
Mrpl3	7.93e-14	0.345982	0.458	0.304	1.2e-09	Aged Proliferative	Mrpl3
Dhx15	8.19e-14	0.423707	0.334	0.208	1.24e-09	Aged Proliferative	Dhx15
Hacd2	8.2e-14	0.405822	0.327	0.202	1.24e-09	Aged Proliferative	Hacd2
Cdkn2aipnl	8.64e-14	0.408975	0.371	0.238	1.31e-09	Aged Proliferative	Cdkn2aipnl
Necap2	8.86e-14	0.563966	0.286	0.175	1.34e-09	Aged Proliferative	Necap2
Ccdc22	8.91e-14	0.514804	0.253	0.148	1.35e-09	Aged Proliferative	Ccdc22
Mre11a	9.19e-14	0.667726	0.17	0.087	1.39e-09	Aged Proliferative	Mre11a
Ankrd10	9.65e-14	0.364809	0.556	0.397	1.46e-09	Aged Proliferative	Ankrd10
Senp1	9.74e-14	0.543399	0.193	0.102	1.47e-09	Aged Proliferative	Senp1
Ccdc25	1.04e-13	0.553454	0.166	0.083	1.57e-09	Aged Proliferative	Ccdc25
Mecr	1.05e-13	0.495515	0.228	0.128	1.58e-09	Aged Proliferative	Mecr
Ilf2	1.07e-13	0.309684	0.761	0.608	1.62e-09	Aged Proliferative	Ilf2
Tusc3	1.07e-13	0.378047	0.337	0.208	1.63e-09	Aged Proliferative	Tusc3
Pcif1	1.08e-13	0.320524	0.472	0.313	1.64e-09	Aged Proliferative	Pcif1
Nutf2	1.1e-13	0.699511	0.156	0.077	1.67e-09	Aged Proliferative	Nutf2
U2af2	1.14e-13	0.363442	0.592	0.436	1.73e-09	Aged Proliferative	U2af2
Tmem39b	1.26e-13	0.412453	0.353	0.222	1.91e-09	Aged Proliferative	Tmem39b
Get4	1.28e-13	0.580261	0.229	0.13	1.94e-09	Aged Proliferative	Get4
Pck2	1.34e-13	0.308788	0.516	0.352	2.03e-09	Aged Proliferative	Pck2
Ptbp1	1.38e-13	0.354993	0.468	0.316	2.09e-09	Aged Proliferative	Ptbp1
Mcph1	1.39e-13	0.579597	0.155	0.076	2.1e-09	Aged Proliferative	Mcph1
Serf1	1.43e-13	0.349974	0.515	0.36	2.17e-09	Aged Proliferative	Serf1
Timm9	1.44e-13	0.3788	0.473	0.321	2.17e-09	Aged Proliferative	Timm9
Ash2l	1.45e-13	0.398626	0.414	0.272	2.2e-09	Aged Proliferative	Ash2l
Tnfaip8l2	1.5e-13	1.04335	0.127	0.059	2.28e-09	Aged Proliferative	Tnfaip8l2
Cndp2	1.57e-13	0.454592	0.265	0.155	2.38e-09	Aged Proliferative	Cndp2
Angptl4	1.65e-13	0.805251	0.118	0.052	2.49e-09	Aged Proliferative	Angptl4
Eftud2	1.66e-13	0.389143	0.297	0.18	2.51e-09	Aged Proliferative	Eftud2
Acat2	1.72e-13	0.34302	0.341	0.212	2.6e-09	Aged Proliferative	Acat2
Rmi1	1.77e-13	0.923902	0.106	0.044	2.68e-09	Aged Proliferative	Rmi1
Ppp1r35	1.83e-13	0.344902	0.602	0.425	2.76e-09	Aged Proliferative	Ppp1r35
1700037H04Rik	1.92e-13	0.397029	0.361	0.23	2.9e-09	Aged Proliferative	1700037H04Rik
Hdgfrp2	1.94e-13	0.419267	0.362	0.232	2.93e-09	Aged Proliferative	Hdgfrp2
Psmd3	1.95e-13	0.331549	0.586	0.412	2.96e-09	Aged Proliferative	Psmd3
Cnih4	1.99e-13	0.33447	0.653	0.489	3.02e-09	Aged Proliferative	Cnih4
Cib1	2e-13	0.317711	0.468	0.314	3.03e-09	Aged Proliferative	Cib1
Spcs3	2.08e-13	0.577941	0.189	0.101	3.15e-09	Aged Proliferative	Spcs3
Polr2a	2.09e-13	0.486817	0.341	0.218	3.17e-09	Aged Proliferative	Polr2a
Psmd1	2.11e-13	0.358402	0.526	0.372	3.2e-09	Aged Proliferative	Psmd1
Ctdspl	2.28e-13	0.919959	0.114	0.05	3.45e-09	Aged Proliferative	Ctdspl
Cox10	2.38e-13	0.436358	0.224	0.124	3.6e-09	Aged Proliferative	Cox10
Ankrd11	2.41e-13	0.395477	0.455	0.311	3.64e-09	Aged Proliferative	Ankrd11
Npl	2.48e-13	0.386424	0.336	0.209	3.75e-09	Aged Proliferative	Npl
Mtf2	2.48e-13	0.320068	0.603	0.437	3.75e-09	Aged Proliferative	Mtf2
Isy1	2.56e-13	0.317923	0.457	0.307	3.88e-09	Aged Proliferative	Isy1
Lin9	2.6e-13	0.816757	0.103	0.042	3.93e-09	Aged Proliferative	Lin9
Zdhhc16	2.65e-13	0.419846	0.321	0.2	4.01e-09	Aged Proliferative	Zdhhc16
Lims1	2.65e-13	0.487079	0.552	0.408	4.01e-09	Aged Proliferative	Lims1
Trim37	2.67e-13	0.555345	0.213	0.119	4.05e-09	Aged Proliferative	Trim37
Nup88	2.76e-13	0.661164	0.198	0.109	4.17e-09	Aged Proliferative	Nup88
Rpn2	2.84e-13	0.293746	0.781	0.671	4.3e-09	Aged Proliferative	Rpn2
Eno1	2.84e-13	0.323557	0.702	0.547	4.3e-09	Aged Proliferative	Eno1
Ndufv3	2.85e-13	0.255847	0.828	0.708	4.31e-09	Aged Proliferative	Ndufv3
Tssc1	3.14e-13	0.415888	0.259	0.151	4.76e-09	Aged Proliferative	Tssc1
Sec13	3.19e-13	0.349591	0.509	0.354	4.83e-09	Aged Proliferative	Sec13
Uqcrfs1	3.29e-13	0.28773	0.806	0.687	4.99e-09	Aged Proliferative	Uqcrfs1
Pmpca	3.34e-13	0.321153	0.333	0.206	5.05e-09	Aged Proliferative	Pmpca
Zfp422	3.42e-13	0.351647	0.541	0.38	5.18e-09	Aged Proliferative	Zfp422
Cox18	3.49e-13	0.445638	0.297	0.182	5.28e-09	Aged Proliferative	Cox18
Myg1	3.52e-13	0.382323	0.431	0.289	5.33e-09	Aged Proliferative	Myg1
Ndufaf6	3.54e-13	0.569947	0.214	0.121	5.35e-09	Aged Proliferative	Ndufaf6
Strap	3.64e-13	0.337154	0.606	0.446	5.51e-09	Aged Proliferative	Strap
Mgat2	3.64e-13	0.362208	0.522	0.363	5.51e-09	Aged Proliferative	Mgat2
Eif2s3x	3.82e-13	0.531524	0.266	0.161	5.78e-09	Aged Proliferative	Eif2s3x
Stag1	3.94e-13	0.448599	0.345	0.221	5.97e-09	Aged Proliferative	Stag1
Treml1	4.02e-13	1.09057	0.116	0.052	6.09e-09	Aged Proliferative	Treml1
Ctnnbl1	4.07e-13	0.265945	0.467	0.308	6.17e-09	Aged Proliferative	Ctnnbl1
Foxred1	4.08e-13	0.614032	0.146	0.071	6.18e-09	Aged Proliferative	Foxred1
Ddost	4.11e-13	0.327715	0.788	0.662	6.23e-09	Aged Proliferative	Ddost
Zbtb45	4.18e-13	0.559343	0.227	0.13	6.32e-09	Aged Proliferative	Zbtb45
Canx	4.3e-13	0.343886	0.62	0.464	6.52e-09	Aged Proliferative	Canx
Prpf38b	4.4e-13	0.34073	0.602	0.447	6.66e-09	Aged Proliferative	Prpf38b
Ap1s1	4.66e-13	0.304461	0.652	0.489	7.05e-09	Aged Proliferative	Ap1s1
Gemin8	4.8e-13	0.433669	0.188	0.099	7.27e-09	Aged Proliferative	Gemin8
Wdr5	4.8e-13	0.43043	0.234	0.133	7.27e-09	Aged Proliferative	Wdr5
Srp68	4.8e-13	0.354454	0.455	0.302	7.27e-09	Aged Proliferative	Srp68
Dcaf12	4.85e-13	0.477557	0.228	0.13	7.34e-09	Aged Proliferative	Dcaf12
Sart3	4.92e-13	0.633592	0.15	0.074	7.45e-09	Aged Proliferative	Sart3
Gm15706	5.12e-13	0.904562	0.112	0.049	7.75e-09	Aged Proliferative	Gm15706
Exosc1	5.22e-13	0.344351	0.546	0.388	7.9e-09	Aged Proliferative	Exosc1
Mbd4	5.26e-13	0.798008	0.109	0.047	7.96e-09	Aged Proliferative	Mbd4
Miip	5.69e-13	0.577628	0.192	0.104	8.61e-09	Aged Proliferative	Miip
Taf6	5.78e-13	0.440208	0.302	0.187	8.76e-09	Aged Proliferative	Taf6
Tmsb4x	5.91e-13	0.415473	0.997	1	8.94e-09	Aged Proliferative	Tmsb4x
Bnip1	6.12e-13	0.389077	0.294	0.178	9.26e-09	Aged Proliferative	Bnip1
Ebna1bp2	6.28e-13	0.297083	0.749	0.606	9.5e-09	Aged Proliferative	Ebna1bp2
Usp48	6.93e-13	0.397845	0.296	0.181	1.05e-08	Aged Proliferative	Usp48
Puf60	7.1e-13	0.281955	0.705	0.549	1.07e-08	Aged Proliferative	Puf60
Rasa1	7.62e-13	0.463625	0.234	0.135	1.15e-08	Aged Proliferative	Rasa1
Hars	7.87e-13	0.376393	0.374	0.243	1.19e-08	Aged Proliferative	Hars
Rnpep	7.94e-13	0.315887	0.349	0.219	1.2e-08	Aged Proliferative	Rnpep
Unc119	7.97e-13	0.424308	0.558	0.414	1.21e-08	Aged Proliferative	Unc119
Dok2	8.05e-13	0.392566	0.313	0.195	1.22e-08	Aged Proliferative	Dok2
Pms2	8.39e-13	0.53665	0.171	0.089	1.27e-08	Aged Proliferative	Pms2
Zdhhc6	8.57e-13	0.377549	0.325	0.202	1.3e-08	Aged Proliferative	Zdhhc6
Acot7	8.66e-13	0.349155	0.574	0.416	1.31e-08	Aged Proliferative	Acot7
Rpf1	8.72e-13	0.344725	0.444	0.3	1.32e-08	Aged Proliferative	Rpf1
Pop4	8.77e-13	0.385024	0.294	0.178	1.33e-08	Aged Proliferative	Pop4
Psmg1	8.94e-13	0.333322	0.514	0.354	1.35e-08	Aged Proliferative	Psmg1
Smek1	9.16e-13	0.647797	0.181	0.098	1.39e-08	Aged Proliferative	Smek1
Ppp1r8	9.95e-13	0.371784	0.353	0.225	1.51e-08	Aged Proliferative	Ppp1r8
Uck2	1.02e-12	0.416335	0.307	0.192	1.54e-08	Aged Proliferative	Uck2
Snrpb2	1.02e-12	0.272914	0.687	0.514	1.55e-08	Aged Proliferative	Snrpb2
Upf3a	1.03e-12	0.347268	0.293	0.178	1.56e-08	Aged Proliferative	Upf3a
Polr2c	1.09e-12	0.301521	0.74	0.578	1.65e-08	Aged Proliferative	Polr2c
Polr2j	1.1e-12	0.274342	0.778	0.664	1.67e-08	Aged Proliferative	Polr2j
Eif4h	1.17e-12	0.265028	0.801	0.664	1.77e-08	Aged Proliferative	Eif4h
Samm50	1.18e-12	0.311553	0.694	0.552	1.79e-08	Aged Proliferative	Samm50
Fam133b	1.2e-12	0.329295	0.607	0.444	1.82e-08	Aged Proliferative	Fam133b
Gm10094	1.25e-12	0.468352	0.215	0.121	1.89e-08	Aged Proliferative	Gm10094
Pigu	1.3e-12	0.374161	0.277	0.166	1.97e-08	Aged Proliferative	Pigu
Mlkl	1.31e-12	0.65721	0.156	0.08	1.98e-08	Aged Proliferative	Mlkl
E2f3	1.32e-12	0.986537	0.104	0.045	2.01e-08	Aged Proliferative	E2f3
Ssbp4	1.35e-12	0.30095	0.607	0.442	2.04e-08	Aged Proliferative	Ssbp4
Brcc3	1.4e-12	0.344881	0.403	0.263	2.12e-08	Aged Proliferative	Brcc3
Acaa2	1.41e-12	0.350912	0.472	0.323	2.14e-08	Aged Proliferative	Acaa2
Chtop	1.43e-12	0.326274	0.477	0.326	2.16e-08	Aged Proliferative	Chtop
Cct2	1.44e-12	0.250961	0.805	0.674	2.18e-08	Aged Proliferative	Cct2
Apoo	1.48e-12	0.362971	0.264	0.156	2.24e-08	Aged Proliferative	Apoo
Dcps	1.49e-12	0.323017	0.626	0.467	2.26e-08	Aged Proliferative	Dcps
Lzic	1.49e-12	0.365113	0.221	0.124	2.26e-08	Aged Proliferative	Lzic
Atrx	1.54e-12	0.295489	0.682	0.526	2.34e-08	Aged Proliferative	Atrx
Erdr1	1.55e-12	0.702101	0.184	0.102	2.34e-08	Aged Proliferative	Erdr1
Ube2e3	1.66e-12	0.353894	0.525	0.368	2.51e-08	Aged Proliferative	Ube2e3
Tada2a	1.7e-12	0.586099	0.168	0.088	2.57e-08	Aged Proliferative	Tada2a
Cep57	1.73e-12	0.370758	0.401	0.266	2.62e-08	Aged Proliferative	Cep57
Elf1	1.78e-12	0.407282	0.601	0.453	2.69e-08	Aged Proliferative	Elf1
Cbfb	1.83e-12	0.487774	0.187	0.102	2.78e-08	Aged Proliferative	Cbfb
Desi1	1.86e-12	0.522624	0.224	0.129	2.81e-08	Aged Proliferative	Desi1
Gar1	1.86e-12	0.319869	0.745	0.613	2.82e-08	Aged Proliferative	Gar1
Zfp91	1.87e-12	0.420318	0.244	0.144	2.84e-08	Aged Proliferative	Zfp91
Mapre1	1.88e-12	0.303433	0.658	0.488	2.85e-08	Aged Proliferative	Mapre1
Abcf2	1.88e-12	0.39366	0.314	0.196	2.85e-08	Aged Proliferative	Abcf2
Mrpl20	1.92e-12	0.319725	0.724	0.59	2.91e-08	Aged Proliferative	Mrpl20
1700020I14Rik	2.01e-12	0.415597	0.397	0.267	3.04e-08	Aged Proliferative	1700020I14Rik
Mrpl34	2.03e-12	0.261429	0.799	0.655	3.07e-08	Aged Proliferative	Mrpl34
Tram1	2.11e-12	0.35451	0.476	0.337	3.2e-08	Aged Proliferative	Tram1
Rnf126	2.19e-12	0.429054	0.184	0.099	3.31e-08	Aged Proliferative	Rnf126
Lman2	2.24e-12	0.308836	0.692	0.54	3.4e-08	Aged Proliferative	Lman2
2410004B18Rik	2.25e-12	0.35001	0.32	0.199	3.4e-08	Aged Proliferative	2410004B18Rik
Adgrl1	2.44e-12	0.856498	0.103	0.044	3.69e-08	Aged Proliferative	Adgrl1
Tuba1a	2.49e-12	0.345361	0.285	0.176	3.76e-08	Aged Proliferative	Tuba1a
Tdrkh	2.52e-12	0.572687	0.174	0.093	3.81e-08	Aged Proliferative	Tdrkh
Parp2	2.52e-12	0.301996	0.413	0.273	3.82e-08	Aged Proliferative	Parp2
Luc7l3	2.56e-12	0.288337	0.715	0.56	3.87e-08	Aged Proliferative	Luc7l3
Prps2	2.59e-12	0.698951	0.14	0.069	3.92e-08	Aged Proliferative	Prps2
Hdgf	2.75e-12	0.330839	0.726	0.59	4.17e-08	Aged Proliferative	Hdgf
Kras	2.81e-12	0.830328	0.119	0.056	4.26e-08	Aged Proliferative	Kras
Bri3bp	3.06e-12	0.343729	0.421	0.282	4.63e-08	Aged Proliferative	Bri3bp
Psmc5	3.1e-12	0.286919	0.673	0.521	4.69e-08	Aged Proliferative	Psmc5
Cnih1	3.15e-12	0.324095	0.566	0.403	4.77e-08	Aged Proliferative	Cnih1
Dhrs13	3.31e-12	0.635192	0.158	0.082	5.01e-08	Aged Proliferative	Dhrs13
Lsm11	3.35e-12	0.793438	0.114	0.052	5.07e-08	Aged Proliferative	Lsm11
Gtf2h5	3.4e-12	0.29526	0.681	0.538	5.15e-08	Aged Proliferative	Gtf2h5
Traf2	3.62e-12	0.341641	0.289	0.176	5.48e-08	Aged Proliferative	Traf2
Dus1l	3.65e-12	0.394064	0.304	0.19	5.53e-08	Aged Proliferative	Dus1l
Psmd5	3.72e-12	0.317655	0.443	0.299	5.63e-08	Aged Proliferative	Psmd5
Rap1b	3.82e-12	0.557228	0.423	0.297	5.78e-08	Aged Proliferative	Rap1b
Phf6	3.82e-12	0.52404	0.187	0.103	5.79e-08	Aged Proliferative	Phf6
Twf2	3.95e-12	0.356369	0.42	0.285	5.98e-08	Aged Proliferative	Twf2
Noc4l	4.15e-12	0.380666	0.347	0.225	6.28e-08	Aged Proliferative	Noc4l
Ndufs8	4.29e-12	0.28431	0.816	0.692	6.49e-08	Aged Proliferative	Ndufs8
Polr2b	4.51e-12	0.433622	0.247	0.148	6.82e-08	Aged Proliferative	Polr2b
Bcas2	4.59e-12	0.25123	0.805	0.683	6.95e-08	Aged Proliferative	Bcas2
Taldo1	4.8e-12	0.35769	0.881	0.773	7.26e-08	Aged Proliferative	Taldo1
Gm10146	4.8e-12	0.672654	0.145	0.074	7.27e-08	Aged Proliferative	Gm10146
2810428I15Rik	4.99e-12	0.303341	0.667	0.524	7.56e-08	Aged Proliferative	2810428I15Rik
U2surp	5.06e-12	0.269196	0.651	0.497	7.66e-08	Aged Proliferative	U2surp
Surf4	5.16e-12	0.322238	0.41	0.273	7.81e-08	Aged Proliferative	Surf4
Rnaseh1	5.2e-12	0.355298	0.264	0.158	7.88e-08	Aged Proliferative	Rnaseh1
Coro2a	5.39e-12	0.543355	0.169	0.09	8.15e-08	Aged Proliferative	Coro2a
Prelid1	5.67e-12	0.296014	0.745	0.617	8.58e-08	Aged Proliferative	Prelid1
Grk6	5.68e-12	0.864952	0.116	0.055	8.59e-08	Aged Proliferative	Grk6
Car3	5.72e-12	0.469553	0.174	0.093	8.67e-08	Aged Proliferative	Car3
Ppa1	6e-12	0.260319	0.83	0.722	9.09e-08	Aged Proliferative	Ppa1
Rad9a	6.09e-12	0.456798	0.15	0.076	9.21e-08	Aged Proliferative	Rad9a
G6pc3	6.24e-12	0.314255	0.632	0.471	9.45e-08	Aged Proliferative	G6pc3
Srsf11	6.32e-12	0.250468	0.868	0.768	9.57e-08	Aged Proliferative	Srsf11
Raver1	6.6e-12	0.372411	0.275	0.168	9.99e-08	Aged Proliferative	Raver1
Wtap	6.73e-12	0.316307	0.408	0.271	1.02e-07	Aged Proliferative	Wtap
Naa10	6.8e-12	0.266046	0.747	0.598	1.03e-07	Aged Proliferative	Naa10
Atm	6.91e-12	0.613728	0.144	0.073	1.05e-07	Aged Proliferative	Atm
Dcakd	7.03e-12	0.513036	0.235	0.141	1.06e-07	Aged Proliferative	Dcakd
Cenpb	7.3e-12	0.496979	0.228	0.135	1.1e-07	Aged Proliferative	Cenpb
Ide	7.51e-12	0.475029	0.236	0.141	1.14e-07	Aged Proliferative	Ide
1190007I07Rik	8.64e-12	0.309907	0.508	0.356	1.31e-07	Aged Proliferative	1190007I07Rik
Gga2	9.04e-12	0.530398	0.179	0.098	1.37e-07	Aged Proliferative	Gga2
Strbp	9.05e-12	0.555524	0.206	0.119	1.37e-07	Aged Proliferative	Strbp
Pabpc4	9.11e-12	0.631644	0.161	0.086	1.38e-07	Aged Proliferative	Pabpc4
Zwint	1.04e-11	0.31266	0.604	0.451	1.58e-07	Aged Proliferative	Zwint
Hnrnph1	1.04e-11	0.320848	0.561	0.408	1.58e-07	Aged Proliferative	Hnrnph1
Plek	1.05e-11	0.638161	0.239	0.147	1.58e-07	Aged Proliferative	Plek
Mgat5	1.05e-11	0.590092	0.142	0.072	1.59e-07	Aged Proliferative	Mgat5
Pym1	1.06e-11	0.283955	0.336	0.214	1.6e-07	Aged Proliferative	Pym1
Pphln1	1.07e-11	0.573633	0.172	0.093	1.62e-07	Aged Proliferative	Pphln1
Pcm1	1.08e-11	0.302622	0.466	0.319	1.64e-07	Aged Proliferative	Pcm1
Mtfp1	1.09e-11	0.587061	0.186	0.105	1.65e-07	Aged Proliferative	Mtfp1
0610009O20Rik	1.1e-11	0.466842	0.227	0.134	1.67e-07	Aged Proliferative	0610009O20Rik
Cmc4	1.15e-11	0.361531	0.241	0.144	1.75e-07	Aged Proliferative	Cmc4
Ndufa9	1.16e-11	0.29896	0.649	0.495	1.76e-07	Aged Proliferative	Ndufa9
Ivns1abp	1.17e-11	0.36584	0.337	0.219	1.77e-07	Aged Proliferative	Ivns1abp
Brd9	1.18e-11	0.53462	0.174	0.095	1.78e-07	Aged Proliferative	Brd9
Ppfia1	1.21e-11	0.990483	0.108	0.05	1.83e-07	Aged Proliferative	Ppfia1
Aldh16a1	1.24e-11	0.376853	0.226	0.133	1.88e-07	Aged Proliferative	Aldh16a1
Htatsf1	1.27e-11	0.28613	0.303	0.19	1.92e-07	Aged Proliferative	Htatsf1
Ppa2	1.27e-11	0.342225	0.427	0.289	1.93e-07	Aged Proliferative	Ppa2
Rmdn3	1.3e-11	0.557121	0.194	0.109	1.97e-07	Aged Proliferative	Rmdn3
Eif4e2	1.38e-11	0.308432	0.562	0.414	2.09e-07	Aged Proliferative	Eif4e2
Npat	1.47e-11	0.751445	0.109	0.05	2.22e-07	Aged Proliferative	Npat
Aimp2	1.49e-11	0.29887	0.511	0.365	2.26e-07	Aged Proliferative	Aimp2
Sclt1	1.55e-11	0.788191	0.109	0.05	2.35e-07	Aged Proliferative	Sclt1
Kpnb1	1.58e-11	0.334226	0.316	0.201	2.39e-07	Aged Proliferative	Kpnb1
Hmgxb4	1.65e-11	0.56484	0.223	0.133	2.5e-07	Aged Proliferative	Hmgxb4
Nkap	1.65e-11	0.300474	0.334	0.213	2.5e-07	Aged Proliferative	Nkap
Papola	1.71e-11	0.266568	0.681	0.525	2.59e-07	Aged Proliferative	Papola
Tap1	1.74e-11	0.328603	0.498	0.357	2.63e-07	Aged Proliferative	Tap1
Eef1e1	1.76e-11	0.331111	0.528	0.382	2.66e-07	Aged Proliferative	Eef1e1
Rnh1	1.78e-11	0.298117	0.758	0.613	2.7e-07	Aged Proliferative	Rnh1
Aldh9a1	1.78e-11	0.290941	0.373	0.244	2.7e-07	Aged Proliferative	Aldh9a1
1110008F13Rik	1.81e-11	0.2954	0.676	0.52	2.74e-07	Aged Proliferative	1110008F13Rik
Tmed2	1.82e-11	0.32042	0.655	0.497	2.75e-07	Aged Proliferative	Tmed2
Ftsj1	1.83e-11	0.474988	0.197	0.112	2.78e-07	Aged Proliferative	Ftsj1
2310039H08Rik	1.9e-11	0.292561	0.597	0.438	2.88e-07	Aged Proliferative	2310039H08Rik
Ctc1	1.91e-11	0.663868	0.17	0.094	2.89e-07	Aged Proliferative	Ctc1
Cdkn2d	1.97e-11	0.466499	0.568	0.451	2.98e-07	Aged Proliferative	Cdkn2d
Mrps17	1.97e-11	0.281765	0.751	0.616	2.98e-07	Aged Proliferative	Mrps17
Xrcc6	1.98e-11	0.326915	0.372	0.243	2.99e-07	Aged Proliferative	Xrcc6
Cep290	1.99e-11	0.542285	0.193	0.11	3.01e-07	Aged Proliferative	Cep290
Pdia5	2.13e-11	0.541655	0.172	0.094	3.23e-07	Aged Proliferative	Pdia5
Pex7	2.14e-11	0.284755	0.461	0.318	3.24e-07	Aged Proliferative	Pex7
Lgals1	2.14e-11	1.81775	0.286	0.198	3.24e-07	Aged Proliferative	Lgals1
Macf1	2.17e-11	0.407982	0.337	0.22	3.29e-07	Aged Proliferative	Macf1
Gnpnat1	2.18e-11	0.348133	0.37	0.247	3.31e-07	Aged Proliferative	Gnpnat1
Usp14	2.2e-11	0.340564	0.421	0.288	3.33e-07	Aged Proliferative	Usp14
2007-09-01	2.32e-11	0.297684	0.712	0.57	3.51e-07	Aged Proliferative	2007-09-01
Pomt1	2.34e-11	0.652068	0.133	0.067	3.54e-07	Aged Proliferative	Pomt1
Gpn3	2.38e-11	0.398826	0.253	0.154	3.6e-07	Aged Proliferative	Gpn3
Sephs1	2.46e-11	0.675575	0.127	0.062	3.72e-07	Aged Proliferative	Sephs1
Rsrc1	2.65e-11	0.308969	0.422	0.286	4e-07	Aged Proliferative	Rsrc1
Pnn	2.75e-11	0.285676	0.747	0.595	4.17e-07	Aged Proliferative	Pnn
Rassf7	2.96e-11	0.718425	0.125	0.062	4.48e-07	Aged Proliferative	Rassf7
Rpain	2.97e-11	0.287361	0.439	0.301	4.49e-07	Aged Proliferative	Rpain
Pcbp1	3.05e-11	0.286673	0.751	0.631	4.62e-07	Aged Proliferative	Pcbp1
Taok3	3.06e-11	0.357969	0.46	0.328	4.63e-07	Aged Proliferative	Taok3
Sh2d5	3.06e-11	0.684057	0.1	0.045	4.63e-07	Aged Proliferative	Sh2d5
Dap3	3.14e-11	0.294786	0.597	0.433	4.75e-07	Aged Proliferative	Dap3
Ostc	3.37e-11	0.303213	0.754	0.616	5.1e-07	Aged Proliferative	Ostc
Mphosph10	3.4e-11	0.351482	0.432	0.295	5.14e-07	Aged Proliferative	Mphosph10
Fam104a	3.49e-11	0.301068	0.659	0.506	5.29e-07	Aged Proliferative	Fam104a
Macrod2	3.51e-11	0.476093	0.221	0.132	5.32e-07	Aged Proliferative	Macrod2
Lsm12	3.55e-11	0.317639	0.48	0.336	5.37e-07	Aged Proliferative	Lsm12
Nqo1	3.56e-11	0.500128	0.149	0.077	5.39e-07	Aged Proliferative	Nqo1
Kat7	3.7e-11	0.41385	0.242	0.148	5.61e-07	Aged Proliferative	Kat7
Purb	3.78e-11	0.343447	0.303	0.194	5.72e-07	Aged Proliferative	Purb
Rbm10	3.84e-11	0.437352	0.285	0.181	5.82e-07	Aged Proliferative	Rbm10
Rpusd1	4.07e-11	0.548433	0.184	0.104	6.17e-07	Aged Proliferative	Rpusd1
Msrb1	4.13e-11	0.422467	0.4	0.274	6.26e-07	Aged Proliferative	Msrb1
Arpc4	4.19e-11	0.268239	0.735	0.584	6.35e-07	Aged Proliferative	Arpc4
Gtf2e2	4.36e-11	0.408932	0.416	0.29	6.6e-07	Aged Proliferative	Gtf2e2
Wdr92	4.37e-11	0.451208	0.215	0.126	6.61e-07	Aged Proliferative	Wdr92
Gnb1l	4.52e-11	0.717859	0.101	0.046	6.85e-07	Aged Proliferative	Gnb1l
Il12a	4.59e-11	0.4889	0.243	0.15	6.95e-07	Aged Proliferative	Il12a
Pon3	4.68e-11	0.335386	0.263	0.161	7.08e-07	Aged Proliferative	Pon3
Ankrd26	4.89e-11	0.526403	0.151	0.08	7.41e-07	Aged Proliferative	Ankrd26
Wbscr22	4.97e-11	0.322776	0.426	0.292	7.52e-07	Aged Proliferative	Wbscr22
Snx14	5.1e-11	0.359015	0.231	0.139	7.73e-07	Aged Proliferative	Snx14
Usp37	5.32e-11	0.535089	0.161	0.087	8.06e-07	Aged Proliferative	Usp37
Lancl2	5.46e-11	0.696941	0.117	0.057	8.26e-07	Aged Proliferative	Lancl2
Fam204a	5.53e-11	0.319057	0.314	0.201	8.38e-07	Aged Proliferative	Fam204a
Csk	5.57e-11	0.31093	0.466	0.325	8.44e-07	Aged Proliferative	Csk
Utp18	5.64e-11	0.313843	0.353	0.231	8.53e-07	Aged Proliferative	Utp18
E2f6	5.78e-11	0.500188	0.164	0.089	8.75e-07	Aged Proliferative	E2f6
Vps37b	5.92e-11	0.399378	0.225	0.135	8.96e-07	Aged Proliferative	Vps37b
Prpf3	6.13e-11	0.460171	0.191	0.109	9.28e-07	Aged Proliferative	Prpf3
Psmd8	6.21e-11	0.250254	0.822	0.71	9.4e-07	Aged Proliferative	Psmd8
Wbp11	6.35e-11	0.298799	0.496	0.349	9.62e-07	Aged Proliferative	Wbp11
Naa20	6.61e-11	0.295323	0.523	0.37	1e-06	Aged Proliferative	Naa20
Eif2b1	6.77e-11	0.302045	0.388	0.259	1.03e-06	Aged Proliferative	Eif2b1
Exoc4	6.87e-11	0.344116	0.248	0.151	1.04e-06	Aged Proliferative	Exoc4
Tbcb	6.88e-11	0.252393	0.669	0.515	1.04e-06	Aged Proliferative	Tbcb
1110008P14Rik	7.26e-11	0.373078	0.173	0.095	1.1e-06	Aged Proliferative	1110008P14Rik
Dock8	7.73e-11	0.644769	0.14	0.074	1.17e-06	Aged Proliferative	Dock8
Haus3	8.57e-11	0.363599	0.242	0.147	1.3e-06	Aged Proliferative	Haus3
Tmx1	8.74e-11	0.261593	0.404	0.268	1.32e-06	Aged Proliferative	Tmx1
Lonp1	8.76e-11	0.463402	0.217	0.13	1.33e-06	Aged Proliferative	Lonp1
Ict1	8.84e-11	0.348358	0.502	0.363	1.34e-06	Aged Proliferative	Ict1
Ncbp1	9.59e-11	0.452504	0.178	0.1	1.45e-06	Aged Proliferative	Ncbp1
Adrm1	9.69e-11	0.301842	0.432	0.297	1.47e-06	Aged Proliferative	Adrm1
Hdac1	9.74e-11	0.285234	0.624	0.475	1.47e-06	Aged Proliferative	Hdac1
Aen	9.9e-11	0.33534	0.336	0.223	1.5e-06	Aged Proliferative	Aen
[truncated: 536 more rows]
